# Supplementary material for: Integrated genome-wide association and transcriptomic studies reveal genetic architecture of bulb storability of plentiful garlic germplasm resources
Source: Hortic Res. 2024 Sep 16;11(12):uhae260. doi: 10.1093/hr/uhae260 (PMC11630311; doi:10.1093/hr/uhae260)
Supplement: Web_Material_uhae260 [file web_material_uhae260.zip]

Archive with 7 entries (7 files):
- Figure S1.pdf
- Figure S2.pdf
- Figure S3.pdf
- Figure S4.pdf
- Figure S5.pdf
- supplement_figure_information.docx
- TableS1-S18final.xlsx
