# Supplementary material for: Integrated genome-wide association and transcriptomic studies reveal genetic architecture of bulb storability of plentiful garlic germplasm resources
Source: Hortic Res. 2024 Sep 16;11(12):uhae260. doi: 10.1093/hr/uhae260 (PMC11630311; doi:10.1093/hr/uhae260)
Supplement: Web_Material_uhae260 [file web_material_uhae260.zip › TableS1-S18final.xlsx]

## Sheet: Table S1
Table S1. Garlic accessions used for evaluation of storability.
Continent	Country	The number of accessions
Asia	China	320
	Uzbekistan	9
	Kazakhstan	3
	Tajikistan	1
	Korea	3
	Turkmenistan	1
	Pakistan	1
	Burma	2
	Syria	2
	India	2
	Vietnam	1
	Georgia	2
	Nepal	1
	Japan	1
Europe	Spain	17
	Russia	13
	Bulgaria	10
	Poland	4
	Germany	4
	Turkey	4
	Czech	3
	France	1
	Hungary	2
	Switzerland	1
	Belarus	1
	Holland	1
	Norway	2
	Portugal	1
	Sweden	2
	Serbia	5
	Greece	1
	Italy	2
America	United States	60
	Brazil	2
	Chile	7
	Honduras	1
Africa	Egypt	7
	Morocco	1

## Sheet: Table S2
Table S2. Statistic analysis of four storage traits in two consecutive years.
Trait	Year	Range (Min-Max)	Mean±SD	Coefficient of variation (%)	Broad-sense heritability (H2)	Pearson's correlation coefficient (r)
Decay Index(DI,%)	2022	0-100	27.4397	0.862282	0.83	0.84
	2023	0-97.78	21.9546	0.660328
Decay Rate(DR,%)	2022	0-100	23.023	1.14825	0.54	0.78
	2023	0-100	33.3283	0.930923
Sprouting Rate(SR,%)	2022	3-100	21.3882	0.255451	0.43	0.71
	2023	0-100	32.9179	0.535586
bud-to-clove ratio(RBC)	2022	0.4-4.67	0.66615	0.307336	0.63	0.9
	2023	0.61-4.39	0.70915	0.335264

## Sheet: TableS3
Table S3. classification of storage properties of garlic.
Garlic Numbers	classification
8N1168	SS
8N1276	SS
8N891	SS
8N972	SS
8N197	SS
8N540-1	SS
8N848	SS
8N663	SS
8N886	SS
8N949	SS
8N745	SS
8N1059	SS
8N396	SS
8N205	SS
8N1058	SS
8N852	SS
8N1277	SS
8N647	SS
8N1160	SS
8N152A	SS
8N831	SS
8N667	SS
8N887	SS
8N1216	SS
8N149	SS
8N862	SS
8N201	SS
8N902	SS
8N1074	SS
8N798	SS
8N901	SS
8N921	SS
8N124	SS
8N1070	SS
8N719	SS
8N1259	SS
8N1170	SS
8N644	SS
8N653	SS
8N070	SS
8N1213	SS
8N142	SS
8N035	SS
8N926	S
8N692	S
8N871	S
8N890	S
8N999	S
8N1152	S
8N682	S
8N803	S
8N910	S
8N568	S
8N1012	S
8N1242	S
8N1176	S
8N660	S
8N648	S
8N690	S
8N407	S
8N249	S
8N997	S
8N1211	S
8N1217	S
8N707	S
8N819	S
8N645	S
8N1045	S
8N113	S
8N825	S
8N1158	S
8N1199	S
8N1033	S
8N650	S
8N1261	S
8N904	S
8N981	S
8N915	S
8N1270	S
8N924	S
8N906	S
8N1011	S
8N1057	S
8N1185	S
8N1006	S
8N561	S
8N1174	S
8N888	S
8N643	S
8N726	S
8N1245	S
8N909	S
8N1214	S
8N1007	S
8N853	S
8N191	S
8N959	S
8N1218	S
8N393	S
8N940	S
8N1163	S
8N1205	S
8N905	S
8N377	S
8N1064	S
8N571	S
8N721	S
8N996	S
8N574	S
8N1004	S
8N1157	S
8N903	S
8N252	S
8N820	S
8N1153	S
8N1222	S
8N735	S
8N895	S
8N704	S
8N863	S
8N1219	S
8N1005	S
8N1264	S
8N590	S
8N250	S
8N248	S
8N1258	S
8N1250	S
8N1179	S
8N1044	S
8N1016	S
8N869	S
8N611	S
8N193	S
8N172	S
8N395	S
8N1164	S
8N1227	S
8N1060	S
8N581	S
8N758	S
8N856	S
8N986	S
8N747	S
8N837	S
8N1061	S
8N899	S
8N1272	S
8N739	MS
8N1265	MS
8N1241	MS
8N625	MS
8N759	MS
8N1066	MS
8N1053	MS
8N1166	MS
8N898	MS
8N1184	MS
8N1239	MS
8N129	MS
8N703	MS
8N727	MS
8N1155	MS
8N984	MS
8N1252	MS
8N1198	MS
8N1223	MS
8N850	MS
8N1038	MS
8N1069	MS
8N562	MS
8N554	MS
8N1247	MS
8N1202	MS
8N1203	MS
8N1204	MS
8N962	MS
8N778	MS
8N917	MS
8N145	MS
8N238	MS
8N977	MS
8N1169	MS
8N1172	MS
8N1154	MS
8N1159	MS
8N781	MS
8N1228	MS
8N502	MS
8N731	MS
8N1071	MS
8N586	MS
8N779	MS
8N990	MS
8N1201	MS
8N1240	MS
8N1257	MS
8N573	MS
8N1243	MS
8N1001	MS
8N1063	MS
8N893	MS
8N1197	MS
8N1186	MS
8N1067	MS
8N1260	MS
8N1031	MS
8N1162	MS
8N1150	MS
8N965	MS
8N1002	MS
8N675	MS
8N655	MS
8N1041	MS
8N830	MS
8N1062	MS
8N867	MS
8N1017	MS
8N1266	MS
8N995	MS
8N385	MS
8N780	MS
8N1208	MS
8N1178	MS
8N1156	MS
8N326	MS
8N1237	MS
8N974	MS
8N1255	MS
8N637	MS
8N1207	MS
8N1009	MS
8N1003	MS
8N1275	MS
8N1029	MS
8N1167	MS
8N1200	MS
8N366	MS
8N555	MS
8N102	MS
8N1206	MS
8N760	MS
8N575	MS
8N911	MS
8N1068	MS
8N1181	MS
8N702	MS
8N768	MS
8N222	MS
8N975	MS
8N815	MS
8N1221	MS
8N1021	MS
8N1165	MS
8N822	MS
8N324	MS
8N685	MS
8N774	MS
8N1147	MS
8N404	MS
8N896	MS
8N358	MS
8N1209	MS
8N072	MS
8N817	MS
8N403	MS
8N799	MS
8N1177	MS
8N979	MS
8N1224	MS
8N776	MS
8N861	MS
8N1249	MS
8N1149	MS
8N734	MS
8N913	MS
8N718	MS
8N1034	MS
8N215	MS
8N922	MS
8N494	MS
8N623	MS
8N908	MS
8N540	MS
8N777	MS
8N1024	MS
8N1180	MS
8N894	MS
8N047	MS
8N629	MS
8N985	MS
8N983	MS
8N668	MS
8N881	MS
8N1019	MS
8N570	MS
8N788	MS
8N998	MS
8N845	MS
8N914	MS
8N723	MS
8N928	MS
8N1022	MS
8N790	MS
8N025	MS
8N556	MS
8N372	MS
8N722	MS
8N677	MS
8N317	MS
8N736	MS
8N870	MS
8N761	MS
8N1015	MS
8N1046	MS
8N1220	MS
8N982	MS
8N512	MS
8N559A	MS
8N733	MS
8N783	MS
8N1032	MS
8N497	MS
8N642	MS
8N578	MS
8N200B	MS
8N754	MS
8N435	MS
8N989	MS
8N032	MS
8N992	MS
8N526	MS
8N950	MS
8N615	MS
8N028	MD
8N855	MD
8N430	MD
8N589	MD
8N786	MD
8N1274	MD
8N499	MD
8N1039	MD
8N821	MD
8N1010	MD
8N298	MD
8N582	MD
8N628	MD
8N885	MD
8N126	MD
8N424	MD
8N318	MD
8N773	MD
8N737	MD
8N508	MD
8N1246	MD
8N1215	MD
8N877	MD
8N211	MD
8N762	MD
8N994	MD
8N970	MD
8N359	MD
8N763	MD
8N507	MD
8N993	MD
8N978	MD
8N1267	MD
8N946	MD
8N976	MD
8N613	MD
8N991	MD
8N678	MD
8N371	MD
8N406	MD
8N617	MD
8N775	MD
8N1035	MD
8N987	MD
8N417	MD
8N706	MD
8N432	MD
8N360	MD
8N769	MD
8N1188	MD
8N942	MD
8N1268	MD
8N614	MD
8N748	MD
8N697	MD
8N741	MD
8N808	MD
8N362	MD
8N868	MD
8N1194	MD
8N123A	MD
8N752	MD
8N381	MD
8N1151	MD
8N680	MD
8N988	MD
8N784	MD
8N398	MD
8N738	MD
8N411	MD
8N612	MD
8N1018	MD
8N930	MD
8N490	MD
8N1196	MD
8N766	MD
8N523	MD
8N755	MD
8N224	D
8N621	D
8N140B	D
8N579	D
8N522	D
8N750	D
8N1190	D
8N968	D
8N1183	D
8N527	D
8N1030	D
8N076	D
8N749	D
8N973	D
8N541	D
8N125	D
8N260	D
8N130A	D
8N714	D
8N496	D
8N027	D
8N236	D
8N740	D
8N245	D
8N170	D
8N031	D
8N439	D
8N044	D
8N208	D
8N429	D
8N641	D
8N013	D
8N262	D
8N797	D
8N069	D
8N139	D
8N173	D
8N209	D
8N195	D
8N220	D
8N246	D
8N421	D
8N809	D
8N428	D
8N506	D
8N060	D
8N030A	D
8N259	D
8N233A	D
8N437	D
8N096	D
8N273	D
8N257	D
8N141B	D
8N732	D
8N021	D
8N151	SD
8N409	SD
8N312	SD
8N100	SD
8N427	SD
8N043	SD
8N402	SD
8N217	SD
8N275	SD
8N234	SD
8N039	SD
8N078A	SD
8N206A	SD
8N154	SD
8N268	SD
8N036	SD
8N325	SD
8N552	SD
8N175	SD
8N263	SD
8N106	SD
8N218	SD
8N219	SD
8N258	SD
8N503	SD
8N431	SD
8N314	SD
8N519	SD
8N425	SD
8N412	SD
8N1076	SD
8N024	SD
8N854	SD

## Sheet: Table S4
Table S4. SNPs associated with storage traits based on GWAS.
Trait	SNP name	Chromosome code	Position	Ref	Alt	Maf	P value	SNP effective	Gene
2022Decay Index(DI)	Chr3:472508318	3	472508318	T	G	0.115	3.15898e-08	intergenic	Asa3G01773(dist=144128),Asa3G01774(dist=251731)
2022Decay Index(DI)	Chr3:553898718	3	553898718	A	T	0.095	3.48166e-07	intergenic	Asa3G02041(dist=76378),Asa3G02042(dist=901578)
2022Decay Index(DI)	Chr4:166524085	4	166524085	A	G	0.17	2.44028e-07	exonic	Asa4G00601
2022Decay Index(DI)	Chr4:238163097	4	238163097	T	C	0.14	5.1739e-07	intergenic	Asa4G00822(dist=776614),Asa4G00823(dist=598515)
2022Decay Index(DI)	Chr4:945757115	4	945757115	A	G	0.141	4.50014e-07	intergenic	Asa4G03472(dist=131987),Asa4G03473(dist=618675)
2022Decay Index(DI)	Chr4:945757156	4	945757156	T	C	0.144	5.48254e-07	intergenic	Asa4G03472(dist=132028),Asa4G03473(dist=618634)
2022Decay Index(DI)	Chr4:1067354574	4	1067354574	A	G	0.166	6.62023e-08	intergenic	Asa4G03848(dist=216406),Asa4G03849(dist=1020454)
2022Decay Index(DI)	Chr4:1687871755	4	1687871755	A	G	0.119	4.91528e-07	intergenic	Asa4G06163(dist=1738277),Asa4G06164(dist=2116)
2022Decay Index(DI)	Chr7:475901220	7	475901220	G	T	0.116	1.08009e-08	intergenic	Asa7G01735(dist=203207),Asa7G01736(dist=200719)
2022Decay Index(DI)	Chr7:1168196986	7	1168196986	G	A	0.219	5.37236e-07	intergenic	Asa7G04172(dist=667625),Asa7G04173(dist=273204)
2022Decay Index(DI)	Chr7:1212361479	7	1212361479	T	C	0.122	1.61014e-07	intergenic	Asa7G04351(dist=379026),Asa7G04352(dist=224830)
2022Decay Index(DI)	Chr7:1685121575	7	1685121575	C	T	0.085	1.45535e-07	intergenic	Asa7G06135(dist=491771),Asa7G06136(dist=36691)
2022Decay Rate(DR,%)	Chr1:1010132992	1	1010132992	C	T	0.121	1.02748e-07	intergenic	Asa1G03697(dist=7943),Asa1G03698(dist=179614)
2022Decay Rate(DR,%)	Chr2:166218846	2	166218846	G	A	0.131	6.05853e-07	intergenic	Asa2G00506(dist=427075),Asa2G00507(dist=505513)
2022Decay Rate(DR,%)	Chr2:195026602	2	195026602	C	T	0.088	2.69278e-07	intergenic	Asa2G00638(dist=132885),Asa2G00639(dist=831914)
2022Decay Rate(DR,%)	Chr2:316288977	2	316288977	G	T	0.101	2.65931e-08	intergenic	Asa2G01090(dist=32375),Asa2G01091(dist=88468)
2022Decay Rate(DR,%)	Chr2:339150497	2	339150497	T	C	0.137	2.89118e-07	intergenic	Asa2G01183(dist=999255),Asa2G01184(dist=109012)
2022Decay Rate(DR,%)	Chr2:370276768	2	370276768	T	C	0.09	6.459e-07	intergenic	Asa2G01301(dist=219157),Asa2G01302(dist=154860)
2022Decay Rate(DR,%)	Chr2:422478875	2	422478875	T	A	0.062	1.32618e-08	intergenic	Asa2G01505(dist=72123),Asa2G01506(dist=439940)
2022Decay Rate(DR,%)	Chr2:589865699	2	589865699	A	T	0.076	6.01138e-08	intergenic	Asa2G02124(dist=82855),Asa2G02125(dist=546341)
2022Decay Rate(DR,%)	Chr2:656174566	2	656174566	T	C	0.072	2.34568e-08	intergenic	Asa2G02374(dist=98981),Asa2G02375(dist=333853)
2022Decay Rate(DR,%)	Chr2:656174876	2	656174876	T	C	0.084	3.43079e-08	intergenic	Asa2G02374(dist=99291),Asa2G02375(dist=333543)
2022Decay Rate(DR,%)	Chr2:656174886	2	656174886	T	C	0.078	1.94414e-08	intergenic	Asa2G02374(dist=99301),Asa2G02375(dist=333533)
2022Decay Rate(DR,%)	Chr2:656174911	2	656174911	A	G	0.081	3.06426e-07	intergenic	Asa2G02374(dist=99326),Asa2G02375(dist=333508)
2022Decay Rate(DR,%)	Chr2:719495072	2	719495072	A	G	0.087	1.78424e-09	exonic	Asa2G02643
2022Decay Rate(DR,%)	Chr2:966563846	2	966563846	G	A	0.053	1.30651e-07	intergenic	Asa2G03577(dist=422110),Asa2G03578(dist=271140)
2022Decay Rate(DR,%)	Chr3:261114114	3	261114114	G	T	0.081	6.89447e-10	intergenic	Asa3G00953(dist=110135),Asa3G00954(dist=1862653)
2022Decay Rate(DR,%)	Chr3:274424681	3	274424681	T	A	0.116	6.13589e-08	intronic	Asa3G01003
2022Decay Rate(DR,%)	Chr3:439314285	3	439314285	T	C	0.106	1.72604e-08	intergenic	Asa3G01632(dist=1636990),Asa3G01633(dist=195999)
2022Decay Rate(DR,%)	Chr3:530025831	3	530025831	T	A	0.104	1.417e-09	intergenic	Asa3G01950(dist=723929),Asa3G01951(dist=234202)
2022Decay Rate(DR,%)	Chr3:530026048	3	530026048	G	A	0.101	3.30549e-10	intergenic	Asa3G01950(dist=724146),Asa3G01951(dist=233985)
2022Decay Rate(DR,%)	Chr3:591452549	3	591452549	C	T	0.072	3.41291e-07	intergenic	Asa3G02160(dist=153045),Asa3G02161(dist=282039)
2022Decay Rate(DR,%)	Chr3:826104883	3	826104883	A	G	0.112	5.3054e-11	intergenic	Asa3G03018(dist=254267),Asa3G03019(dist=1158299)
2022Decay Rate(DR,%)	Chr3:1423667181	3	1423667181	T	C	0.095	1.7662e-08	intronic	Asa3G05078
2022Decay Rate(DR,%)	Chr4:93690382	4	93690382	T	C	0.122	1.74649e-08	intergenic	Asa4G00331(dist=126441),Asa4G00332(dist=76969)
2022Decay Rate(DR,%)	Chr4:166524085	4	166524085	A	G	0.159	2.30189e-08	exonic	Asa4G00601
2022Decay Rate(DR,%)	Chr4:637434589	4	637434589	A	G	0.16	4.46429e-08	intergenic	Asa4G02390(dist=52127),Asa4G02391(dist=141936)
2022Decay Rate(DR,%)	Chr4:793765865	4	793765865	A	C	0.11	6.58357e-07	intergenic	Asa4G02976(dist=103692),Asa4G02977(dist=392830)
2022Decay Rate(DR,%)	Chr4:954430392	4	954430392	T	C	0.094	3.5966e-07	intergenic	Asa4G03493(dist=250062),Asa4G03494(dist=221235)
2022Decay Rate(DR,%)	Chr4:1358211379	4	1358211379	C	G	0.062	9.01594e-08	intergenic	Asa4G04989(dist=10198),Asa4G04990(dist=346981)
2022Decay Rate(DR,%)	Chr4:1358211387	4	1358211387	T	C	0.065	9.54249e-08	intergenic	Asa4G04989(dist=10206),Asa4G04990(dist=346973)
2022Decay Rate(DR,%)	Chr5:456875931	5	456875931	T	G	0.084	4.35718e-08	intergenic	Asa5G01784(dist=93105),Asa5G01785(dist=716420)
2022Decay Rate(DR,%)	Chr5:1222015490	5	1222015490	A	G	0.078	6.67145e-08	intergenic	Asa5G04508(dist=1845177),Asa5G04509(dist=463150)
2022Decay Rate(DR,%)	Chr5:1623362152	5	1623362152	G	C	0.07	4.3879e-08	intronic	Asa5G05954
2022Decay Rate(DR,%)	Chr6:26754872	6	26754872	T	G	0.108	1.02926e-08	intergenic	Asa6G00058(dist=376426),Asa6G00059(dist=148762)
2022Decay Rate(DR,%)	Chr6:1138555102	6	1138555102	A	G	0.098	2.76622e-07	intronic	Asa6G04202
2022Decay Rate(DR,%)	Chr6:1923794270	6	1923794270	T	C	0.097	1.09741e-07	intergenic	Asa6G06941(dist=630888),Asa6G06942(dist=205689)
2022Decay Rate(DR,%)	Chr7:1212361479	7	1212361479	T	C	0.119	2.10346e-09	intergenic	Asa7G04351(dist=379026),Asa7G04352(dist=224830)
2022Decay Rate(DR,%)	Chr7:1551031522	7	1551031522	G	T	0.112	2.06009e-07	intergenic	Asa7G05593(dist=91741),Asa7G05594(dist=44450)
2022Decay Rate(DR,%)	Chr7:1703187095	7	1703187095	G	A	0.064	9.09632e-08	intergenic	Asa7G06187(dist=2765615),Asa7G06188(dist=1544620)
2022Decay Rate(DR,%)	Chr7:1942618286	7	1942618286	G	A	0.138	3.63846e-09	intergenic	Asa7G07035(dist=534987),Asa7G07036(dist=242412)
2022Decay Rate(DR,%)	Chr8:515280149	8	515280149	A	C	0.101	7.64505e-08	intergenic	Asa8G01840(dist=200658),Asa8G01841(dist=585147)
2022Decay Rate(DR,%)	Chr8:985839672	8	985839672	A	G	0.066	4.11664e-08	intergenic	Asa8G03713(dist=563682),Asa8G03714(dist=75450)
2023Decay Rate(DR,%)	Chr1:380767571	1	380767571	A	G	0.105	9.92553e-09	intergenic	Asa1G01458(dist=149961),Asa1G01459(dist=252911)
2023Decay Rate(DR,%)	Chr1:817933047	1	817933047	C	T	0.133	1.28168e-07	intergenic	Asa1G03027(dist=277893),Asa1G03028(dist=42012)
2023Decay Rate(DR,%)	Chr1:1010132992	1	1010132992	C	T	0.105	4.21052e-10	intergenic	Asa1G03697(dist=7943),Asa1G03698(dist=179614)
2023Decay Rate(DR,%)	Chr2:66682178	2	66682178	A	C	0.091	8.56948e-08	intergenic	Asa2G02548(dist=1359940),Asa2G02549(dist=255235)
2023Decay Rate(DR,%)	Chr2:696124033	2	696124033	C	T	0.087	7.11242e-07	intergenic	Asa2G00140(dist=1280724),Asa2G00141(dist=1050246)
2023Decay Rate(DR,%)	Chr3:261114114	3	261114114	G	T	0.07	1.96819e-08	intergenic	Asa3G00953(dist=110135),Asa3G00954(dist=1862653)
2023Decay Rate(DR,%)	Chr3:274424681	3	274424681	T	A	0.1	3.423e-08	intronic	Asa3G01003
2023Decay Rate(DR,%)	Chr3:439314285	3	439314285	T	C	0.086	8.44875e-09	intergenic	Asa3G01632(dist=1636990),Asa3G01633(dist=195999)
2023Decay Rate(DR,%)	Chr3:530026048	3	530026048	G	A	0.089	7.2292e-09	intergenic	Asa3G01950(dist=724146),Asa3G01951(dist=233985)
2023Decay Rate(DR,%)	Chr3:553898718	3	553898718	A	T	0.076	2.67549e-07	intergenic	Asa3G02041(dist=76378),Asa3G02042(dist=901578)
2023Decay Rate(DR,%)	Chr3:826104883	3	826104883	A	G	0.099	5.64409e-12	intergenic	Asa3G03018(dist=254267),Asa3G03019(dist=1158299)
2023Decay Rate(DR,%)	Chr3:849214629	3	849214629	C	T	0.089	3.13347e-07	intergenic	Asa3G03129(dist=454335),Asa3G03130(dist=90055)
2023Decay Rate(DR,%)	Chr3:877072223	3	877072223	T	C	0.093	4.29841e-09	intergenic	Asa3G03218(dist=1396005),Asa3G03219(dist=250770)
2023Decay Rate(DR,%)	Chr4:166524085	4	166524085	A	G	0.144	1.42829e-08	exonic	Asa4G00601
2023Decay Rate(DR,%)	Chr4:233964980	4	233964980	G	T	0.083	4.88872e-07	intergenic	Asa4G00807(dist=37248),Asa4G00808(dist=168212)
2023Decay Rate(DR,%)	Chr4:637434589	4	637434589	A	G	0.144	4.7318e-07	intergenic	Asa4G02390(dist=52127),Asa4G02391(dist=141936)
2023Decay Rate(DR,%)	Chr4:793765865	4	793765865	A	C	0.096	5.22044e-07	intergenic	Asa4G02976(dist=103692),Asa4G02977(dist=392830)
2023Decay Rate(DR,%)	Chr4:1712533317	4	1712533317	T	C	0.113	1.31802e-07	intergenic	Asa4G06217(dist=788408),Asa4G06218(dist=125466)
2023Decay Rate(DR,%)	Chr5:138896545	5	138896545	A	G	0.108	3.9649e-07	intergenic	Asa5G00599(dist=1614193),Asa5G00600(dist=93001)
2023Decay Rate(DR,%)	Chr6:26754872	6	26754872	T	G	0.095	1.2436e-08	intergenic	Asa6G00058(dist=376426),Asa6G00059(dist=148762)
2023Decay Rate(DR,%)	Chr6:563322829	6	563322829	T	C	0.093	1.25321e-07	intergenic	Asa6G02168(dist=326536),Asa6G02169(dist=126237)
2023Decay Rate(DR,%)	Chr6:1013784605	6	1013784605	A	G	0.07	3.97537e-07	intergenic	Asa6G03828(dist=15637),Asa6G03829(dist=176201)
2023Decay Rate(DR,%)	Chr7:314461792	7	314461792	C	G	0.107	1.43128e-08	intergenic	Asa7G01103(dist=105520),Asa7G01104(dist=138543)
2023Decay Rate(DR,%)	Chr7:465248792	7	465248792	T	C	0.103	3.51727e-07	intergenic	Asa7G01700(dist=673859),Asa7G01701(dist=70578)
2023Decay Rate(DR,%)	Chr7:1212361479	7	1212361479	T	C	0.103	7.18195e-10	intergenic	Asa7G04351(dist=379026),Asa7G04352(dist=224830)
2023Decay Rate(DR,%)	Chr7:1551031522	7	1551031522	G	T	0.099	1.54735e-08	intergenic	Asa7G05593(dist=91741),Asa7G05594(dist=44450)
2023Decay Rate(DR,%)	Chr8:465622736	8	465622736	C	G	0.106	8.21467e-10	intergenic	Asa8G01638(dist=105452),Asa8G01639(dist=505768)
2023Decay Rate(DR,%)	Chr8:515280149	8	515280149	A	C	0.085	2.32218e-08	intergenic	Asa8G01840(dist=200658),Asa8G01841(dist=585147)
2023Decay Rate(DR,%)	Chr8:773483499	8	773483499	T	C	0.109	1.17951e-08	intronic	Asa8G02795
2023Decay Rate(DR,%)	Chr8:870362757	8	870362757	T	G	0.079	6.55212e-07	intergenic	Asa8G03220(dist=108422),Asa8G03221(dist=31999)
2023Decay Rate(DR,%)	Chr8:1557546601	8	1557546601	G	A	0.091	3.49833e-09	intergenic	Asa8G05994(dist=300218),Asa8G05995(dist=3437)
BLUPDecay Rate(DR,%)	Chr1:146699734	1	146699734	C	T	0.078	6.51458e-07	intergenic	Asa1G00599(dist=728158),Asa1G00600(dist=377625)
BLUPDecay Rate(DR,%)	Chr1:380767571	1	380767571	A	G	0.11	4.31558e-08	intergenic	Asa1G01458(dist=149961),Asa1G01459(dist=252911)
BLUPDecay Rate(DR,%)	Chr1:1010132992	1	1010132992	C	T	0.11	3.74273e-10	intergenic	Asa1G03697(dist=7943),Asa1G03698(dist=179614)
BLUPDecay Rate(DR,%)	Chr2:66682178	2	66682178	A	C	0.093	1.4943e-07	intergenic	Asa2G01090(dist=32375),Asa2G01091(dist=88468)
BLUPDecay Rate(DR,%)	Chr2:316288977	2	316288977	G	T	0.092	5.46561e-07	intergenic	Asa2G00140(dist=1280724),Asa2G00141(dist=1050246)
BLUPDecay Rate(DR,%)	Chr3:274424681	3	274424681	T	A	0.104	1.44475e-07	intronic	Asa3G01003
BLUPDecay Rate(DR,%)	Chr3:439314285	3	439314285	T	C	0.093	4.20757e-07	intergenic	Asa3G01632(dist=1636990),Asa3G01633(dist=195999)
BLUPDecay Rate(DR,%)	Chr3:530026048	3	530026048	G	A	0.093	1.49624e-09	intergenic	Asa3G01950(dist=724146),Asa3G01951(dist=233985)
BLUPDecay Rate(DR,%)	Chr3:553898718	3	553898718	A	T	0.081	6.98183e-07	intergenic	Asa3G02041(dist=76378),Asa3G02042(dist=901578)
BLUPDecay Rate(DR,%)	Chr3:625607984	3	625607984	T	C	0.117	6.27932e-07	intergenic	Asa3G02303(dist=539271),Asa3G02304(dist=80550)
BLUPDecay Rate(DR,%)	Chr3:826104883	3	826104883	A	G	0.105	3.13146e-11	intergenic	Asa3G03018(dist=254267),Asa3G03019(dist=1158299)
BLUPDecay Rate(DR,%)	Chr3:877072223	3	877072223	T	C	0.096	1.23594e-08	intergenic	Asa3G03218(dist=1396005),Asa3G03219(dist=250770)
BLUPDecay Rate(DR,%)	Chr4:93690382	4	93690382	T	C	0.11	2.94242e-08	intergenic	Asa4G00331(dist=126441),Asa4G00332(dist=76969)
BLUPDecay Rate(DR,%)	Chr4:166524085	4	166524085	A	G	0.15	1.39026e-07	exonic	Asa4G00601
BLUPDecay Rate(DR,%)	Chr4:637434589	4	637434589	A	G	0.152	4.15531e-09	intergenic	Asa4G02390(dist=52127),Asa4G02391(dist=141936)
BLUPDecay Rate(DR,%)	Chr4:1712533317	4	1712533317	T	C	0.116	2.02609e-09	intergenic	Asa4G06217(dist=788408),Asa4G06218(dist=125466)
BLUPDecay Rate(DR,%)	Chr4:1712533324	4	1712533324	G	C	0.117	3.19537e-08	intergenic	Asa4G06217(dist=788415),Asa4G06218(dist=125459)
BLUPDecay Rate(DR,%)	Chr5:138896545	5	138896545	A	G	0.115	3.0871e-08	intergenic	Asa5G00599(dist=1614193),Asa5G00600(dist=93001)
BLUPDecay Rate(DR,%)	Chr5:458933603	5	458933603	C	A	0.108	5.11012e-07	intergenic	Asa5G01793(dist=232806),Asa5G01794(dist=112550)
BLUPDecay Rate(DR,%)	Chr6:26754872	6	26754872	T	G	0.099	1.56426e-08	intergenic	Asa6G00058(dist=376426),Asa6G00059(dist=148762)
BLUPDecay Rate(DR,%)	Chr6:563322829	6	563322829	T	C	0.098	4.52264e-09	intergenic	Asa6G02168(dist=326536),Asa6G02169(dist=126237)
BLUPDecay Rate(DR,%)	Chr7:314461792	7	314461792	C	G	0.112	2.5044e-09	intergenic	Asa7G01103(dist=105520),Asa7G01104(dist=138543)
BLUPDecay Rate(DR,%)	Chr7:475901220	7	475901220	G	T	0.098	1.63938e-07	intergenic	Asa7G01735(dist=203207),Asa7G01736(dist=200719)
BLUPDecay Rate(DR,%)	Chr7:1212361479	7	1212361479	T	C	0.107	1.14623e-10	intergenic	Asa7G04351(dist=379026),Asa7G04352(dist=224830)
BLUPDecay Rate(DR,%)	Chr7:1551031522	7	1551031522	G	T	0.104	2.10865e-08	intergenic	Asa7G05593(dist=91741),Asa7G05594(dist=44450)
BLUPDecay Rate(DR,%)	Chr7:1583166178	7	1583166178	A	C	0.173	1.90058e-08	intergenic	Asa7G05725(dist=274655),Asa7G05726(dist=7169)
BLUPDecay Rate(DR,%)	Chr8:465622736	8	465622736	C	G	0.112	3.31962e-08	intergenic	Asa8G01638(dist=105452),Asa8G01639(dist=505768)
BLUPDecay Rate(DR,%)	Chr8:773483499	8	773483499	T	C	0.116	5.16346e-08	intronic	Asa8G02795
BLUPDecay Rate(DR,%)	Chr8:870362757	8	870362757	T	G	0.081	1.9774e-07	intergenic	Asa8G03220(dist=108422),Asa8G03221(dist=31999)
BLUPDecay Rate(DR,%)	Chr8:1557546601	8	1557546601	G	A	0.089	1.95515e-09	intergenic	Asa8G05994(dist=300218),Asa8G05995(dist=3437)
AverageDecay Rate(DR,%)	Chr1:380767571	1	380767571	A	G	0.108	2.34889e-08	intergenic	Asa1G01458(dist=149961),Asa1G01459(dist=252911)
AverageDecay Rate(DR,%)	Chr1:1010132992	1	1010132992	C	T	0.108	4.39543e-09	intergenic	Asa1G03697(dist=7943),Asa1G03698(dist=179614)
AverageDecay Rate(DR,%)	Chr2:66682178	2	66682178	A	C	0.092	1.30206e-07	intergenic	Asa2G00140(dist=1280724),Asa2G00141(dist=1050246)
AverageDecay Rate(DR,%)	Chr2:316288977	2	316288977	G	T	0.09	1.45478e-07	intergenic	Asa2G01090(dist=32375),Asa2G01091(dist=88468)
AverageDecay Rate(DR,%)	Chr2:1560553543	2	1560553543	C	T	0.054	2.38063e-07	intergenic	Asa2G05663(dist=1067202),Asa2G05664(dist=1299132)
AverageDecay Rate(DR,%)	Chr3:261114114	3	261114114	G	T	0.073	3.37383e-08	intergenic	Asa3G00953(dist=110135),Asa3G00954(dist=1862653)
AverageDecay Rate(DR,%)	Chr3:274424681	3	274424681	T	A	0.103	2.51942e-07	intronic	Asa3G01003
AverageDecay Rate(DR,%)	Chr3:439314285	3	439314285	T	C	0.092	3.44845e-07	intergenic	Asa3G01632(dist=1636990),Asa3G01633(dist=195999)
AverageDecay Rate(DR,%)	Chr3:530026048	3	530026048	G	A	0.09	1.86609e-08	intergenic	Asa3G01950(dist=724146),Asa3G01951(dist=233985)
AverageDecay Rate(DR,%)	Chr3:826104883	3	826104883	A	G	0.103	4.15598e-12	intergenic	Asa3G03018(dist=254267),Asa3G03019(dist=1158299)
AverageDecay Rate(DR,%)	Chr3:877072223	3	877072223	T	C	0.095	2.72415e-08	intergenic	Asa3G03218(dist=1396005),Asa3G03219(dist=250770)
AverageDecay Rate(DR,%)	Chr4:93690382	4	93690382	T	C	0.11	1.93977e-08	intergenic	Asa4G00331(dist=126441),Asa4G00332(dist=76969)
AverageDecay Rate(DR,%)	Chr4:166524085	4	166524085	A	G	0.146	2.31417e-08	exonic	Asa4G00601
AverageDecay Rate(DR,%)	Chr4:637434589	4	637434589	A	G	0.149	1.99104e-07	intergenic	Asa4G02390(dist=52127),Asa4G02391(dist=141936)
AverageDecay Rate(DR,%)	Chr4:1059257356	4	1059257356	T	C	0.054	4.97004e-07	intergenic	Asa4G03816(dist=546225),Asa4G03817(dist=117118)
AverageDecay Rate(DR,%)	Chr4:1712533250	4	1712533250	A	G	0.099	1.8009e-07	intergenic	Asa4G06217(dist=788341),Asa4G06218(dist=125533)
AverageDecay Rate(DR,%)	Chr4:1712533317	4	1712533317	T	C	0.116	9.61386e-08	intergenic	Asa4G06217(dist=788408),Asa4G06218(dist=125466)
AverageDecay Rate(DR,%)	Chr4:1712533324	4	1712533324	G	C	0.116	2.59771e-07	intergenic	Asa4G06217(dist=788415),Asa4G06218(dist=125459)
AverageDecay Rate(DR,%)	Chr5:138896545	5	138896545	A	G	0.113	1.29903e-08	intergenic	Asa5G00599(dist=1614193),Asa5G00600(dist=93001)
AverageDecay Rate(DR,%)	Chr6:26754872	6	26754872	T	G	0.097	3.54763e-08	intergenic	Asa6G00058(dist=376426),Asa6G00059(dist=148762)
AverageDecay Rate(DR,%)	Chr6:563322829	6	563322829	T	C	0.096	5.70824e-08	intergenic	Asa6G02168(dist=326536),Asa6G02169(dist=126237)
AverageDecay Rate(DR,%)	Chr7:314461792	7	314461792	C	G	0.111	2.12766e-07	intergenic	Asa7G01103(dist=105520),Asa7G01104(dist=138543)
AverageDecay Rate(DR,%)	Chr7:1212361479	7	1212361479	T	C	0.106	7.41176e-10	intergenic	Asa7G04351(dist=379026),Asa7G04352(dist=224830)
AverageDecay Rate(DR,%)	Chr7:1551031522	7	1551031522	G	T	0.102	3.50103e-08	intergenic	Asa7G05593(dist=91741),Asa7G05594(dist=44450)
AverageDecay Rate(DR,%)	Chr8:465622736	8	465622736	C	G	0.11	1.50969e-07	intergenic	Asa8G01638(dist=105452),Asa8G01639(dist=505768)
AverageDecay Rate(DR,%)	Chr8:515280149	8	515280149	A	C	0.09	1.67204e-07	intergenic	Asa8G01840(dist=200658),Asa8G01841(dist=585147)
AverageDecay Rate(DR,%)	Chr8:870362757	8	870362757	T	G	0.079	3.19878e-07	intergenic	Asa8G03220(dist=108422),Asa8G03221(dist=31999)
AverageDecay Rate(DR,%)	Chr8:1557546601	8	1557546601	G	A	0.09	5.26282e-07	intergenic	Asa8G05994(dist=300218),Asa8G05995(dist=3437)
2023Decay Index(DI)	Chr2:59465265	2	59465265	A	C	0.102	4.54186e-07	intergenic	Asa2G00132(dist=26715),Asa2G00133(dist=169114)
2023Decay Index(DI)	Chr2:137085211	2	137085211	A	T	0.114	4.74739e-07	intergenic	Asa2G00355(dist=112937),Asa2G00356(dist=53051)
2023Decay Index(DI)	Chr2:1121658017	2	1121658017	T	C	0.095	1.53019e-07	intergenic	Asa2G04163(dist=202209),Asa2G04164(dist=484518)
2023Decay Index(DI)	Chr2:1381556621	2	1381556621	A	G	0.106	5.76083e-07	intergenic	Asa2G05047(dist=306393),Asa2G05048(dist=445625)
2023Decay Index(DI)	Chr3:472508318	3	472508318	T	G	0.102	9.14244e-08	intergenic	Asa3G01773(dist=144128),Asa3G01774(dist=251731)
2023Decay Index(DI)	Chr3:530026048	3	530026048	G	A	0.094	5.2213e-08	intergenic	Asa3G01950(dist=724146),Asa3G01951(dist=233985)
2023Decay Index(DI)	Chr3:553898718	3	553898718	A	T	0.08	1.79673e-07	intergenic	Asa3G02041(dist=76378),Asa3G02042(dist=901578)
2023Decay Index(DI)	Chr3:766590103	3	766590103	C	T	0.163	7.23561e-07	intergenic	Asa3G02779(dist=1455343),Asa3G02780(dist=43805)
2023Decay Index(DI)	Chr3:766590111	3	766590111	C	T	0.163	7.23561e-07	intergenic	Asa3G02779(dist=1455351),Asa3G02780(dist=43797)
2023Decay Index(DI)	Chr3:828803506	3	828803506	A	G	0.094	4.12898e-07	intergenic	Asa3G03026(dist=531509),Asa3G03027(dist=345508)
2023Decay Index(DI)	Chr3:959945871	3	959945871	A	C	0.076	4.15709e-08	intergenic	Asa3G03507(dist=140311),Asa3G03508(dist=54311)
2023Decay Index(DI)	Chr4:205030999	4	205030999	A	T	0.108	7.17687e-07	intergenic	Asa4G00722(dist=133417),Asa4G00723(dist=342839)
2023Decay Index(DI)	Chr4:238163097	4	238163097	T	C	0.12	7.19413e-08	intergenic	Asa4G00822(dist=776614),Asa4G00823(dist=598515)
2023Decay Index(DI)	Chr4:365234904	4	365234904	T	G	0.133	6.24138e-07	intergenic	Asa4G01347(dist=10915),Asa4G01348(dist=108032)
2023Decay Index(DI)	Chr4:1615227077	4	1615227077	G	A	0.092	6.60241e-07	intergenic	Asa4G05940(dist=333792),Asa4G05941(dist=1394986)
2023Decay Index(DI)	Chr4:1687871755	4	1687871755	A	G	0.1	5.74392e-08	intergenic	Asa4G06163(dist=1738277),Asa4G06164(dist=2116)
2023Decay Index(DI)	Chr5:269717329	5	269717329	T	C	0.098	2.40477e-07	intergenic	Asa5G01140(dist=27181),Asa5G01141(dist=312879)
2023Decay Index(DI)	Chr5:667309395	5	667309395	A	C	0.065	1.59733e-07	intergenic	Asa5G02614(dist=44236),Asa5G02615(dist=110496)
2023Decay Index(DI)	Chr5:1686109506	5	1686109506	A	G	0.105	9.90681e-08	intergenic	Asa5G06113(dist=850299),Asa5G06114(dist=374269)
2023Decay Index(DI)	Chr6:26754872	6	26754872	T	G	0.099	8.28204e-08	intergenic	Asa6G00058(dist=376426),Asa6G00059(dist=148762)
2023Decay Index(DI)	Chr7:475901220	7	475901220	G	T	0.098	9.26561e-09	intergenic	Asa7G01735(dist=203207),Asa7G01736(dist=200719)
2023Decay Index(DI)	Chr7:1212361479	7	1212361479	T	C	0.107	3.56838e-07	intergenic	Asa7G04351(dist=379026),Asa7G04352(dist=224830)
2023Decay Index(DI)	Chr8:67548811	8	67548811	A	G	0.095	3.58083e-07	intergenic	Asa8G00217(dist=935197),Asa8G00218(dist=127376)
2023Decay Index(DI)	Chr8:279514722	8	279514722	T	G	0.072	4.72188e-07	intergenic	Asa8G00949(dist=176688),Asa8G00950(dist=182684)
2023Decay Index(DI)	Chr8:380075029	8	380075029	G	A	0.114	3.89348e-07	intergenic	Asa8G01338(dist=354659),Asa8G01339(dist=147795)
2023Decay Index(DI)	Chr8:773483499	8	773483499	T	C	0.115	2.03802e-08	intronic	Asa8G02795
2023Decay Index(DI)	Chr8:903768827	8	903768827	G	T	0.102	4.12058e-07	intergenic	Asa8G03341(dist=356726),Asa8G03342(dist=1118608)
BLUPDecay Index(DI)	Chr1:796653128	1	796653128	G	T	0.092	5.17839e-07	intergenic	Asa1G02954(dist=78201),Asa1G02955(dist=209834)
BLUPDecay Index(DI)	Chr2:45182766	2	45182766	T	C	0.072	4.83963e-07	intergenic	Asa2G00098(dist=177022),Asa2G00099(dist=1357761)
BLUPDecay Index(DI)	Chr2:111274094	2	111274094	C	T	0.104	5.50339e-09	intergenic	Asa2G00239(dist=205268),Asa2G00240(dist=226566)
BLUPDecay Index(DI)	Chr2:1121658017	2	1121658017	T	C	0.096	2.16627e-07	intergenic	Asa2G04163(dist=202209),Asa2G04164(dist=484518)
BLUPDecay Index(DI)	Chr2:1381556621	2	1381556621	A	G	0.105	4.35913e-08	intergenic	Asa2G05047(dist=306393),Asa2G05048(dist=445625)
BLUPDecay Index(DI)	Chr2:1570229091	2	1570229091	A	G	0.057	3.0301e-07	intergenic	Asa2G05688(dist=120420),Asa2G05689(dist=643802)
BLUPDecay Index(DI)	Chr3:472508318	3	472508318	T	G	0.101	1.6238e-08	intergenic	Asa3G01773(dist=144128),Asa3G01774(dist=251731)
BLUPDecay Index(DI)	Chr3:553898718	3	553898718	A	T	0.08	2.14513e-09	intergenic	Asa3G02041(dist=76378),Asa3G02042(dist=901578)
BLUPDecay Index(DI)	Chr4:166524085	4	166524085	A	G	0.15	3.72632e-08	exonic	Asa4G00601
BLUPDecay Index(DI)	Chr4:238163097	4	238163097	T	C	0.12	9.67162e-09	intergenic	Asa4G00822(dist=776614),Asa4G00823(dist=598515)
BLUPDecay Index(DI)	Chr4:367481405	4	367481405	C	T	0.125	4.00713e-07	intergenic	Asa4G01357(dist=68695),Asa4G01358(dist=446376)
BLUPDecay Index(DI)	Chr4:570817279	4	570817279	T	C	0.121	4.29101e-08	intergenic	Asa4G02153(dist=147657),Asa4G02154(dist=125967)
BLUPDecay Index(DI)	Chr4:1615227077	4	1615227077	G	A	0.093	6.78666e-07	intergenic	Asa4G05940(dist=333792),Asa4G05941(dist=1394986)
BLUPDecay Index(DI)	Chr4:1687871755	4	1687871755	A	G	0.101	3.59631e-08	intergenic	Asa4G06163(dist=1738277),Asa4G06164(dist=2116)
BLUPDecay Index(DI)	Chr6:26754872	6	26754872	T	G	0.098	3.33922e-08	intergenic	Asa6G00058(dist=376426),Asa6G00059(dist=148762)
BLUPDecay Index(DI)	Chr6:248235184	6	248235184	A	G	0.102	4.0651e-08	intergenic	Asa6G00944(dist=7070),Asa6G00945(dist=89629)
BLUPDecay Index(DI)	Chr6:842955007	6	842955007	A	G	0.083	2.19669e-07	intergenic	Asa6G03267(dist=153613),Asa6G03268(dist=1568638)
BLUPDecay Index(DI)	Chr6:1916985505	6	1916985505	G	A	0.052	6.11867e-07	intergenic	Asa6G06922(dist=523180),Asa6G06923(dist=324832)
BLUPDecay Index(DI)	Chr7:475901220	7	475901220	G	T	0.097	4.25183e-10	intergenic	Asa7G01735(dist=203207),Asa7G01736(dist=200719)
BLUPDecay Index(DI)	Chr7:1212361479	7	1212361479	T	C	0.106	3.37421e-08	intergenic	Asa7G04351(dist=379026),Asa7G04352(dist=224830)
BLUPDecay Index(DI)	Chr7:2001817460	7	2001817460	A	G	0.205	6.9395e-07	intergenic	Asa7G07213(dist=15277),Asa7G07214(dist=344555)
BLUPDecay Index(DI)	Chr8:4261430	8	4261430	C	T	0.201	6.45487e-07	intergenic	Asa8G00018(dist=15835),Asa8G00019(dist=1650357)
BLUPDecay Index(DI)	Chr8:829335451	8	829335451	C	G	0.238	3.21036e-07	intronic	Asa8G03056
BLUPDecay Index(DI)	Chr8:1224747038	8	1224747038	A	G	0.092	5.2849e-07	intergenic	Asa8G04609(dist=1229011),Asa8G04610(dist=633968)
AverageDecay Index(DI)	Chr2:111274094	2	111274094	C	T	0.105	3.54125e-07	intergenic	Asa2G00239(dist=205268),Asa2G00240(dist=226566)
AverageDecay Index(DI)	Chr2:1121658017	2	1121658017	T	C	0.097	7.08381e-07	intergenic	Asa2G04163(dist=202209),Asa2G04164(dist=484518)
AverageDecay Index(DI)	Chr3:472508318	3	472508318	T	G	0.102	6.75713e-08	intergenic	Asa3G01773(dist=144128),Asa3G01774(dist=251731)
AverageDecay Index(DI)	Chr3:553898718	3	553898718	A	T	0.08	6.39271e-08	intergenic	Asa3G02041(dist=76378),Asa3G02042(dist=901578)
AverageDecay Index(DI)	Chr4:166524085	4	166524085	A	G	0.151	1.03258e-08	exonic	Asa4G00601
AverageDecay Index(DI)	Chr4:238163097	4	238163097	T	C	0.12	8.41165e-08	intergenic	Asa4G00822(dist=776614),Asa4G00823(dist=598515)
AverageDecay Index(DI)	Chr4:1067354574	4	1067354574	A	G	0.14	2.4416e-07	intergenic	Asa4G03848(dist=216406),Asa4G03849(dist=1020454)
AverageDecay Index(DI)	Chr4:1615227077	4	1615227077	G	A	0.094	5.66667e-07	intergenic	Asa4G05940(dist=333792),Asa4G05941(dist=1394986)
AverageDecay Index(DI)	Chr4:1687871755	4	1687871755	A	G	0.102	3.34901e-08	intergenic	Asa4G06163(dist=1738277),Asa4G06164(dist=2116)
AverageDecay Index(DI)	Chr6:26754872	6	26754872	T	G	0.099	2.46253e-08	intergenic	Asa6G00058(dist=376426),Asa6G00059(dist=148762)
AverageDecay Index(DI)	Chr7:475901220	7	475901220	G	T	0.098	9.17957e-09	intergenic	Asa7G01735(dist=203207),Asa7G01736(dist=200719)
AverageDecay Index(DI)	Chr7:570792938	7	570792938	G	A	0.195	4.34982e-07	intergenic	Asa7G02124(dist=24060),Asa7G02125(dist=24299)
AverageDecay Index(DI)	Chr7:1212361479	7	1212361479	T	C	0.107	1.12993e-07	intergenic	Asa7G04351(dist=379026),Asa7G04352(dist=224830)
AverageDecay Index(DI)	Chr7:1685121575	7	1685121575	C	T	0.073	3.71868e-07	intergenic	Asa7G06135(dist=491771),Asa7G06136(dist=36691)
AverageDecay Index(DI)	Chr8:773483499	8	773483499	T	C	0.116	2.97091e-08	intronic	Asa8G02795
2022Sprouting Rate(SR,%)	Chr1:421695835	1	421695835	T	C	0.135	2.36014e-07	intergenic	Asa1G01595(dist=14093),Asa1G01596(dist=166851)
2022Sprouting Rate(SR,%)	Chr1:544258596	1	544258596	G	C	0.407	6.26211e-07	intergenic	Asa1G02046(dist=235995),Asa1G02047(dist=366684)
2022Sprouting Rate(SR,%)	Chr1:877914115	1	877914115	T	G	0.063	2.58767e-07	intergenic	Asa1G03226(dist=416304),Asa1G03227(dist=461253)
2022Sprouting Rate(SR,%)	Chr1:877914200	1	877914200	T	G	0.062	2.11552e-07	intergenic	Asa1G03226(dist=416389),Asa1G03227(dist=461168)
2022Sprouting Rate(SR,%)	Chr3:461316024	3	461316024	T	C	0.042	6.36631e-07	intergenic	Asa3G01729(dist=424427),Asa3G01730(dist=1663)
2022Sprouting Rate(SR,%)	Chr3:474424993	3	474424993	T	C	0.053	2.4916e-08	intergenic	Asa3G01785(dist=36390),Asa3G01786(dist=12325)
2022Sprouting Rate(SR,%)	Chr3:474425051	3	474425051	T	G	0.052	3.0217e-07	intergenic	Asa3G01785(dist=36448),Asa3G01786(dist=12267)
2022Sprouting Rate(SR,%)	Chr3:485452451	3	485452451	G	A	0.195	3.23081e-07	intergenic	NONE(dist=NONE),Asa3G01816(dist=160041)
2022Sprouting Rate(SR,%)	Chr3:553898718	3	553898718	A	T	0.092	1.43196e-08	intergenic	Asa3G02041(dist=76378),Asa3G02042(dist=901578)
2022Sprouting Rate(SR,%)	Chr3:720639519	3	720639519	C	T	0.127	6.47033e-07	intergenic	Asa3G02601(dist=850578),Asa3G02602(dist=448535)
2022Sprouting Rate(SR,%)	Chr3:809664780	3	809664780	G	T	0.078	9.26449e-08	upstream	Asa3G02954(dist=2)
2022Sprouting Rate(SR,%)	Chr3:809895778	3	809895778	G	A	0.179	3.8331e-07	intergenic	Asa3G02954(dist=211639),Asa3G02955(dist=29283)
2022Sprouting Rate(SR,%)	Chr4:166524085	4	166524085	A	G	0.16	4.64103e-08	exonic	Asa4G00601
2022Sprouting Rate(SR,%)	Chr4:492871434	4	492871434	T	C	0.125	3.27042e-07	intergenic	Asa4G01836(dist=161678),Asa4G01837(dist=411561)
2022Sprouting Rate(SR,%)	Chr4:679387790	4	679387790	T	C	0.096	2.5894e-08	intergenic	Asa4G02536(dist=223559),Asa4G02537(dist=549822)
2022Sprouting Rate(SR,%)	Chr4:679387892	4	679387892	A	G	0.1	2.6941e-07	intergenic	Asa4G02536(dist=223661),Asa4G02537(dist=549720)
2022Sprouting Rate(SR,%)	Chr4:755546332	4	755546332	A	C	0.061	3.8494e-07	intergenic	Asa4G02855(dist=1706473),Asa4G02856(dist=457064)
2022Sprouting Rate(SR,%)	Chr4:766354380	4	766354380	T	C	0.073	4.6458e-07	intergenic	Asa4G02886(dist=63481),Asa4G02887(dist=274574)
2022Sprouting Rate(SR,%)	Chr4:809693650	4	809693650	C	T	0.052	1.77348e-07	intergenic	Asa4G03025(dist=665695),Asa4G03026(dist=352192)
2022Sprouting Rate(SR,%)	Chr5:205052555	5	205052555	T	G	0.31	1.37468e-07	intergenic	Asa5G00923(dist=584487),Asa5G00924(dist=700010)
2022Sprouting Rate(SR,%)	Chr5:355907461	5	355907461	A	G	0.12	6.07425e-07	intergenic	Asa5G01446(dist=888600),Asa5G01447(dist=46154)
2022Sprouting Rate(SR,%)	Chr5:752177147	5	752177147	G	A	0.371	3.3664e-07	downstream	Asa5G02938(dist=515)
2022Sprouting Rate(SR,%)	Chr5:794360243	5	794360243	T	A	0.05	5.13018e-08	intergenic	Asa5G03086(dist=997459),Asa5G03087(dist=25016)
2022Sprouting Rate(SR,%)	Chr6:26754872	6	26754872	T	G	0.109	2.52253e-07	intergenic	Asa6G00058(dist=376426),Asa6G00059(dist=148762)
2022Sprouting Rate(SR,%)	Chr6:141761003	6	141761003	G	A	0.164	3.23552e-07	intergenic	Asa6G00541(dist=13788),Asa6G00542(dist=820300)
2022Sprouting Rate(SR,%)	Chr6:179497439	6	179497439	G	A	0.2	3.5324e-07	intergenic	Asa6G00691(dist=261294),Asa6G00692(dist=33673)
2022Sprouting Rate(SR,%)	Chr6:308558544	6	308558544	A	C	0.334	2.67403e-07	intergenic	Asa6G01169(dist=28891),Asa6G01170(dist=31913)
2022Sprouting Rate(SR,%)	Chr6:940059474	6	940059474	A	C	0.071	1.57979e-07	intergenic	Asa6G03584(dist=86650),Asa6G03585(dist=448051)
2022Sprouting Rate(SR,%)	Chr6:940121371	6	940121371	C	A	0.052	6.42069e-08	intergenic	Asa6G03584(dist=148547),Asa6G03585(dist=386154)
2022Sprouting Rate(SR,%)	Chr6:940222262	6	940222262	G	T	0.055	3.55481e-07	intergenic	Asa6G03584(dist=249438),Asa6G03585(dist=285263)
2022Sprouting Rate(SR,%)	Chr6:940222271	6	940222271	C	G	0.055	3.55481e-07	intergenic	Asa6G03584(dist=249447),Asa6G03585(dist=285254)
2022Sprouting Rate(SR,%)	Chr6:1021012401	6	1021012401	G	A	0.071	6.30432e-07	intergenic	Asa6G03845(dist=678344),Asa6G03846(dist=1931963)
2022Sprouting Rate(SR,%)	Chr6:1022192365	6	1022192365	C	T	0.071	5.35549e-07	intergenic	Asa6G03845(dist=1858308),Asa6G03846(dist=751999)
2022Sprouting Rate(SR,%)	Chr6:1025339460	6	1025339460	A	T	0.073	3.56888e-08	intergenic	Asa6G03851(dist=189812),Asa6G03852(dist=344445)
2022Sprouting Rate(SR,%)	Chr7:475901220	7	475901220	G	T	0.112	2.34904e-08	intergenic	Asa7G01735(dist=203207),Asa7G01736(dist=200719)
2022Sprouting Rate(SR,%)	Chr7:748717869	7	748717869	G	A	0.148	2.09283e-07	intergenic	Asa7G02740(dist=83419),Asa7G02741(dist=241938)
2022Sprouting Rate(SR,%)	Chr7:756344732	7	756344732	G	A	0.15	1.78398e-07	intergenic	Asa7G02765(dist=111609),Asa7G02766(dist=31474)
2022Sprouting Rate(SR,%)	Chr7:937187427	7	937187427	T	C	0.096	3.13325e-07	intergenic	Asa7G03463(dist=3212),Asa7G03464(dist=84137)
2022Sprouting Rate(SR,%)	Chr7:1214904719	7	1214904719	T	C	0.051	4.06605e-07	intergenic	Asa7G04357(dist=153510),Asa7G04358(dist=106648)
2022Sprouting Rate(SR,%)	Chr7:1254657219	7	1254657219	T	G	0.16	3.8131e-07	intergenic	Asa7G04514(dist=36326),Asa7G04515(dist=1307696)
2022Sprouting Rate(SR,%)	Chr7:1549072972	7	1549072972	C	T	0.14	1.90573e-07	intergenic	Asa7G05584(dist=312129),Asa7G05585(dist=98469)
2022Sprouting Rate(SR,%)	Chr8:422032827	8	422032827	A	G	0.122	1.56221e-07	intergenic	Asa8G01485(dist=8010),Asa8G01486(dist=384382)
2022Sprouting Rate(SR,%)	Chr8:491614886	8	491614886	G	A	0.176	5.86293e-07	intergenic	Asa8G01740(dist=167957),Asa8G01741(dist=210096)
2022Sprouting Rate(SR,%)	Chr8:523837241	8	523837241	T	C	0.103	4.32316e-07	intergenic	Asa8G01862(dist=27065),Asa8G01863(dist=156692)
2022Sprouting Rate(SR,%)	Chr8:773483499	8	773483499	T	C	0.128	1.33199e-08	intronic	Asa8G02795
2022Sprouting Rate(SR,%)	Chr8:829335451	8	829335451	C	G	0.234	2.30796e-08	intronic	Asa8G03056
2022Sprouting Rate(SR,%)	Chr8:848651495	8	848651495	A	T	0.061	5.24361e-07	intergenic	Asa8G03114(dist=357550),Asa8G03115(dist=1082314)
2022Sprouting Rate(SR,%)	Chr8:880466686	8	880466686	A	G	0.139	4.69439e-09	intergenic	Asa8G03267(dist=158682),Asa8G03268(dist=699458)
2023Sprouting Rate(SR,%)	V2	V1	V3	V5	V6	V7	V14
2023Sprouting Rate(SR,%)	Chr1:877914115	1	877914115	T	G	0.068	1.02275e-08	intergenic	Asa1G03226(dist=416304),Asa1G03227(dist=461253)
2023Sprouting Rate(SR,%)	Chr1:877914200	1	877914200	T	G	0.067	3.76011e-08	intergenic	Asa1G03226(dist=416389),Asa1G03227(dist=461168)
2023Sprouting Rate(SR,%)	Chr2:494638353	2	494638353	A	G	0.123	9.57699e-08	intronic	Asa2G01783
2023Sprouting Rate(SR,%)	Chr2:719495072	2	719495072	A	G	0.074	9.14818e-08	exonic	Asa2G02643
2023Sprouting Rate(SR,%)	Chr2:1217443714	2	1217443714	A	G	0.138	2.39402e-07	intergenic	Asa2G04520(dist=1390527),Asa2G04521(dist=757680)
2023Sprouting Rate(SR,%)	Chr2:1446728323	2	1446728323	A	G	0.208	1.78283e-07	intergenic	Asa2G05274(dist=33008),Asa2G05275(dist=12281)
2023Sprouting Rate(SR,%)	Chr3:809664780	3	809664780	G	T	0.085	3.68411e-08	upstream	Asa3G02954(dist=2)
2023Sprouting Rate(SR,%)	Chr3:834673798	3	834673798	G	C	0.213	1.4935e-07	intergenic	Asa3G03068(dist=11451),Asa3G03069(dist=437484)
2023Sprouting Rate(SR,%)	Chr3:930407463	3	930407463	G	C	0.412	4.26861e-07	intergenic	Asa3G03398(dist=120920),Asa3G03399(dist=378470)
2023Sprouting Rate(SR,%)	Chr4:652812939	4	652812939	A	T	0.09	6.79786e-07	intergenic	Asa4G02430(dist=964654),Asa4G02431(dist=533612)
2023Sprouting Rate(SR,%)	Chr5:26301865	5	26301865	A	C	0.086	4.99245e-07	intergenic	Asa5G00077(dist=263933),Asa5G00078(dist=294290)
2023Sprouting Rate(SR,%)	Chr5:458933603	5	458933603	C	A	0.104	2.66763e-07	intergenic	Asa5G01793(dist=232806),Asa5G01794(dist=112550)
2023Sprouting Rate(SR,%)	Chr5:794360243	5	794360243	T	A	0.055	4.9581e-10	intergenic	Asa5G03086(dist=997459),Asa5G03087(dist=25016)
2023Sprouting Rate(SR,%)	Chr5:810606029	5	810606029	T	A	0.324	5.81924e-08	intergenic	Asa5G03152(dist=635636),Asa5G03153(dist=11070)
2023Sprouting Rate(SR,%)	Chr5:1070161387	5	1070161387	C	G	0.077	5.11253e-09	intergenic	Asa5G04021(dist=1918701),Asa5G04022(dist=921555)
2023Sprouting Rate(SR,%)	Chr6:332856419	6	332856419	T	G	0.167	1.56653e-07	intergenic	Asa6G01282(dist=9573),Asa6G01283(dist=107812)
2023Sprouting Rate(SR,%)	Chr6:972972231	6	972972231	T	C	0.158	5.60033e-07	intergenic	Asa6G03711(dist=39880),Asa6G03712(dist=3456)
2023Sprouting Rate(SR,%)	Chr6:1738134380	6	1738134380	G	A	0.355	2.46744e-07	intergenic	Asa6G06258(dist=334982),Asa6G06259(dist=397679)
2023Sprouting Rate(SR,%)	Chr7:149354695	7	149354695	T	G	0.054	2.65878e-08	intergenic	Asa7G00399(dist=73887),Asa7G00400(dist=36376)
2023Sprouting Rate(SR,%)	Chr7:149354755	7	149354755	A	G	0.054	3.52819e-08	intergenic	Asa7G00399(dist=73947),Asa7G00400(dist=36316)
2023Sprouting Rate(SR,%)	Chr7:1557511990	7	1557511990	A	C	0.124	2.65654e-08	downstream	Asa7G05620(dist=303)
2023Sprouting Rate(SR,%)	Chr7:1609217078	7	1609217078	G	A	0.367	1.48317e-07	intergenic	Asa7G05803(dist=251657),Asa7G05804(dist=187140)
BLUPSprouting Rate(SR,%)	Chr1:877914115	1	877914115	T	G	0.068	6.03353e-08	intergenic	Asa1G03226(dist=416304),Asa1G03227(dist=461253)
BLUPSprouting Rate(SR,%)	Chr1:877914200	1	877914200	T	G	0.067	1.38397e-07	intergenic	Asa1G03226(dist=416389),Asa1G03227(dist=461168)
BLUPSprouting Rate(SR,%)	Chr1:1010132992	1	1010132992	C	T	0.11	1.78593e-08	intergenic	Asa1G03697(dist=7943),Asa1G03698(dist=179614)
BLUPSprouting Rate(SR,%)	Chr2:656069134	2	656069134	T	C	0.096	2.18224e-08	intergenic	Asa2G02373(dist=12067),Asa2G02374(dist=4724)
BLUPSprouting Rate(SR,%)	Chr2:1217443714	2	1217443714	A	G	0.14	1.47998e-08	intergenic	Asa2G04520(dist=1390527),Asa2G04521(dist=757680)
BLUPSprouting Rate(SR,%)	Chr2:1255319744	2	1255319744	A	G	0.064	1.3472e-08	intergenic	Asa2G04659(dist=636985),Asa2G04660(dist=269436)
BLUPSprouting Rate(SR,%)	Chr3:553898718	3	553898718	A	T	0.081	4.80036e-07	intergenic	Asa3G02041(dist=76378),Asa3G02042(dist=901578)
BLUPSprouting Rate(SR,%)	Chr3:809664780	3	809664780	G	T	0.086	1.39444e-07	upstream	Asa3G02954(dist=2)
BLUPSprouting Rate(SR,%)	Chr3:834673798	3	834673798	G	C	0.215	2.48396e-08	intergenic	Asa3G03068(dist=11451),Asa3G03069(dist=437484)
BLUPSprouting Rate(SR,%)	Chr4:1021765787	4	1021765787	A	G	0.062	4.58762e-08	intergenic	Asa4G03708(dist=397982),Asa4G03709(dist=429740)
BLUPSprouting Rate(SR,%)	Chr4:1812353248	4	1812353248	A	C	0.052	4.59513e-07	intergenic	Asa4G06505(dist=207002),Asa4G06506(dist=191111)
BLUPSprouting Rate(SR,%)	Chr5:794360243	5	794360243	T	A	0.057	3.7029e-07	intergenic	Asa5G03086(dist=997459),Asa5G03087(dist=25016)
BLUPSprouting Rate(SR,%)	Chr5:810606029	5	810606029	T	A	0.327	2.49387e-08	intergenic	Asa5G03152(dist=635636),Asa5G03153(dist=11070)
BLUPSprouting Rate(SR,%)	Chr5:891915435	5	891915435	G	A	0.098	1.48376e-07	intergenic	Asa5G03414(dist=309633),Asa5G03415(dist=161434)
BLUPSprouting Rate(SR,%)	Chr5:1070161387	5	1070161387	C	G	0.077	9.69796e-08	intergenic	Asa5G04021(dist=1918701),Asa5G04022(dist=921555)
BLUPSprouting Rate(SR,%)	Chr6:968841266	6	968841266	T	G	0.093	2.88019e-07	intergenic	Asa6G03695(dist=155836),Asa6G03696(dist=4051)
BLUPSprouting Rate(SR,%)	Chr7:1060494736	7	1060494736	A	G	0.108	2.22512e-07	downstream	Asa7G03870(dist=935)
BLUPSprouting Rate(SR,%)	Chr7:1060494742	7	1060494742	G	A	0.108	2.22512e-07	downstream	Asa7G03870(dist=929)
BLUPSprouting Rate(SR,%)	Chr7:1557511990	7	1557511990	A	C	0.125	6.30023e-08	downstream	Asa7G05620(dist=303)
BLUPSprouting Rate(SR,%)	Chr7:1850117956	7	1850117956	G	C	0.078	6.94989e-07	intergenic	Asa7G06697(dist=133522),Asa7G06698(dist=1465279)
BLUPSprouting Rate(SR,%)	Chr7:2079646444	7	2079646444	A	G	0.499	1.64394e-08	intergenic	Asa7G07517(dist=87753),Asa7G07518(dist=1391188)
BLUPSprouting Rate(SR,%)	Chr8:523837241	8	523837241	T	C	0.113	3.48534e-07	intergenic	Asa8G01862(dist=27065),Asa8G01863(dist=156692)
BLUPSprouting Rate(SR,%)	Chr8:523837343	8	523837343	A	C	0.104	4.6999e-07	intergenic	Asa8G01862(dist=27167),Asa8G01863(dist=156590)
BLUPSprouting Rate(SR,%)	Chr8:535039545	8	535039545	T	C	0.5	2.00415e-07	intergenic	Asa8G01915(dist=1797976),Asa8G01916(dist=230549)
AverageSprouting Rate(SR,%)	Chr1:688152510	1	688152510	G	A	0.057	4.20595e-07	intergenic	Asa1G02534(dist=560939),Asa1G02535(dist=186741)
AverageSprouting Rate(SR,%)	Chr1:877914115	1	877914115	T	G	0.069	3.18895e-08	intergenic	Asa1G03226(dist=416304),Asa1G03227(dist=461253)
AverageSprouting Rate(SR,%)	Chr1:877914200	1	877914200	T	G	0.068	6.15521e-08	intergenic	Asa1G03226(dist=416389),Asa1G03227(dist=461168)
AverageSprouting Rate(SR,%)	Chr1:1010132992	1	1010132992	C	T	0.109	3.39208e-08	intergenic	Asa1G03697(dist=7943),Asa1G03698(dist=179614)
AverageSprouting Rate(SR,%)	Chr2:656069134	2	656069134	T	C	0.096	7.0222e-08	intergenic	Asa2G02373(dist=12067),Asa2G02374(dist=4724)
AverageSprouting Rate(SR,%)	Chr2:719495072	2	719495072	A	G	0.077	2.99201e-08	exonic	Asa2G02643
AverageSprouting Rate(SR,%)	Chr2:1217443714	2	1217443714	A	G	0.139	4.53046e-08	intergenic	Asa2G04520(dist=1390527),Asa2G04521(dist=757680)
AverageSprouting Rate(SR,%)	Chr3:274424681	3	274424681	T	A	0.104	1.99049e-08	intronic	Asa3G01003
AverageSprouting Rate(SR,%)	Chr3:406321188	3	406321188	A	G	0.071	5.7826e-07	intergenic	Asa3G01512(dist=89249),Asa3G01513(dist=27286)
AverageSprouting Rate(SR,%)	Chr3:553898718	3	553898718	A	T	0.081	6.07655e-08	intergenic	Asa3G02041(dist=76378),Asa3G02042(dist=901578)
AverageSprouting Rate(SR,%)	Chr3:809664780	3	809664780	G	T	0.086	2.04025e-08	upstream	Asa3G02954(dist=2)
AverageSprouting Rate(SR,%)	Chr3:826104883	3	826104883	A	G	0.104	7.06395e-08	intergenic	Asa3G03018(dist=254267),Asa3G03019(dist=1158299)
AverageSprouting Rate(SR,%)	Chr3:834673798	3	834673798	G	C	0.214	2.38712e-07	intergenic	Asa3G03068(dist=11451),Asa3G03069(dist=437484)
AverageSprouting Rate(SR,%)	Chr3:930407463	3	930407463	G	C	0.414	6.33783e-07	intergenic	Asa3G03398(dist=120920),Asa3G03399(dist=378470)
AverageSprouting Rate(SR,%)	Chr4:630325691	4	630325691	T	C	0.128	3.55673e-07	intergenic	Asa4G02371(dist=693413),Asa4G02372(dist=221823)
AverageSprouting Rate(SR,%)	Chr4:1006221472	4	1006221472	T	C	0.079	2.06967e-07	intergenic	Asa4G03642(dist=356967),Asa4G03643(dist=238566)
AverageSprouting Rate(SR,%)	Chr5:26301865	5	26301865	A	C	0.087	9.43259e-08	intergenic	Asa5G00077(dist=263933),Asa5G00078(dist=294290)
AverageSprouting Rate(SR,%)	Chr5:301529656	5	301529656	G	A	0.06	2.99309e-07	intergenic	Asa5G01270(dist=341066),Asa5G01271(dist=328194)
AverageSprouting Rate(SR,%)	Chr5:794360243	5	794360243	T	A	0.056	1.56635e-09	intergenic	Asa5G03086(dist=997459),Asa5G03087(dist=25016)
AverageSprouting Rate(SR,%)	Chr5:810606029	5	810606029	T	A	0.326	7.86183e-08	intergenic	Asa5G03152(dist=635636),Asa5G03153(dist=11070)
AverageSprouting Rate(SR,%)	Chr5:1070161387	5	1070161387	C	G	0.076	5.10702e-09	intergenic	Asa5G04021(dist=1918701),Asa5G04022(dist=921555)
AverageSprouting Rate(SR,%)	Chr5:1502153026	5	1502153026	A	C	0.374	2.28672e-07	intergenic	Asa5G05562(dist=83035),Asa5G05563(dist=409395)
AverageSprouting Rate(SR,%)	Chr6:332856419	6	332856419	T	G	0.165	1.82918e-07	intergenic	Asa6G01282(dist=9573),Asa6G01283(dist=107812)
AverageSprouting Rate(SR,%)	Chr6:796117688	6	796117688	A	T	0.332	6.62868e-07	intergenic	Asa6G03117(dist=107019),Asa6G03118(dist=133046)
AverageSprouting Rate(SR,%)	Chr6:906144935	6	906144935	C	T	0.058	1.37989e-07	intergenic	Asa6G03473(dist=10554),Asa6G03474(dist=122993)
AverageSprouting Rate(SR,%)	Chr7:1471266329	7	1471266329	G	A	0.105	9.84399e-08	intergenic	Asa7G05321(dist=301687),Asa7G05322(dist=142908)
AverageSprouting Rate(SR,%)	Chr7:1557511990	7	1557511990	A	C	0.126	3.74387e-08	downstream	Asa7G05620(dist=303)
AverageSprouting Rate(SR,%)	Chr7:1916037139	7	1916037139	A	G	0.057	1.88922e-07	intergenic	Asa7G06933(dist=81423),Asa7G06934(dist=64064)
AverageSprouting Rate(SR,%)	Chr8:523837241	8	523837241	T	C	0.111	2.47169e-07	intergenic	Asa8G01862(dist=27065),Asa8G01863(dist=156692)
AverageSprouting Rate(SR,%)	Chr8:523837343	8	523837343	A	C	0.103	4.68345e-07	intergenic	Asa8G01862(dist=27167),Asa8G01863(dist=156590)
AverageSprouting Rate(SR,%)	Chr8:540008458	8	540008458	A	G	0.128	3.55673e-07	intergenic	Asa8G01927(dist=1659334),Asa8G01928(dist=419565)
AverageSprouting Rate(SR,%)	Chr8:563343124	8	563343124	T	C	0.22	3.4226e-07	intergenic	Asa8G02012(dist=947481),Asa8G02013(dist=573791)
AverageSprouting Rate(SR,%)	Chr8:563343189	8	563343189	G	A	0.226	6.74945e-07	intergenic	Asa8G02012(dist=947546),Asa8G02013(dist=573726)
AverageSprouting Rate(SR,%)	Chr8:723013920	8	723013920	T	C	0.272	4.41082e-07	intronic	Asa8G02593
2022Bud-to-Clove Ratio(RBC)	Chr1:883248625	1	883248625	A	G	0.093	1.31859e-10	intergenic	Asa1G03242(dist=383827),Asa1G03243(dist=65756)
2022Bud-to-Clove Ratio(RBC)	Chr2:960963656	2	960963656	T	A	0.104	6.83643e-07	intergenic	Asa2G03557(dist=21776),Asa2G03558(dist=194038)
2022Bud-to-Clove Ratio(RBC)	Chr3:186830776	3	186830776	C	T	0.161	2.21236e-07	intergenic	Asa3G00648(dist=765770),Asa3G00649(dist=117005)
2022Bud-to-Clove Ratio(RBC)	Chr3:186830821	3	186830821	A	G	0.162	4.22667e-07	intergenic	Asa3G00648(dist=765815),Asa3G00649(dist=116960)
2022Bud-to-Clove Ratio(RBC)	Chr3:627510511	3	627510511	T	C	0.118	4.82409e-07	intergenic	Asa3G02315(dist=93647),Asa3G02316(dist=28496)
2022Bud-to-Clove Ratio(RBC)	Chr5:1533152215	5	1533152215	T	C	0.14	7.21423e-07	intergenic	Asa5G05647(dist=245870),Asa5G05648(dist=283379)
2022Bud-to-Clove Ratio(RBC)	Chr6:308017289	6	308017289	T	C	0.059	5.37656e-08	intergenic	Asa6G01166(dist=126802),Asa6G01167(dist=399583)
2022Bud-to-Clove Ratio(RBC)	Chr6:579238052	6	579238052	T	C	0.1	5.10947e-07	exonic	Asa6G02236
2022Bud-to-Clove Ratio(RBC)	Chr7:390300047	7	390300047	T	C	0.061	7.17557e-08	intergenic	Asa7G01403(dist=289049),Asa7G01404(dist=9269)
2022Bud-to-Clove Ratio(RBC)	Chr7:2050705189	7	2050705189	T	C	0.055	2.77143e-07	intergenic	Asa7G07388(dist=12655),Asa7G07389(dist=553606)
2022Bud-to-Clove Ratio(RBC)	Chr8:475421169	8	475421169	C	A	0.06	6.33666e-07	intergenic	Asa8G01681(dist=103295),Asa8G01682(dist=735092)
2022Bud-to-Clove Ratio(RBC)	Chr8:565458301	8	565458301	T	G	0.105	5.20798e-07	intergenic	Asa8G02015(dist=1232158),NONE(dist=NONE)
2023Bud-to-Clove Ratio(RBC)	Chr1:883248625	1	883248625	A	G	0.097	1.11725e-11	intergenic	Asa1G03242(dist=383827),Asa1G03243(dist=65756)
2023Bud-to-Clove Ratio(RBC)	Chr3:690558517	3	690558517	T	G	0.071	1.39081e-07	intergenic	Asa3G02513(dist=24651),Asa3G02514(dist=365335)
2023Bud-to-Clove Ratio(RBC)	Chr3:743792744	3	743792744	A	G	0.059	9.22086e-08	intergenic	Asa3G02678(dist=102686),Asa3G02679(dist=597344)
2023Bud-to-Clove Ratio(RBC)	Chr4:516439099	4	516439099	A	C	0.07	9.74116e-08	intergenic	Asa4G01930(dist=83308),Asa4G01931(dist=355775)
2023Bud-to-Clove Ratio(RBC)	Chr4:577725582	4	577725582	T	G	0.166	9.97805e-08	intergenic	Asa4G02181(dist=116773),Asa4G02182(dist=602564)
2023Bud-to-Clove Ratio(RBC)	Chr4:814859345	4	814859345	T	C	0.146	4.99886e-08	intergenic	Asa4G03047(dist=136912),Asa4G03048(dist=790353)
2023Bud-to-Clove Ratio(RBC)	Chr6:978500285	6	978500285	A	T	0.056	3.50997e-07	intergenic	Asa6G03737(dist=516283),Asa6G03738(dist=97105)
2023Bud-to-Clove Ratio(RBC)	Chr6:1069658201	6	1069658201	T	G	0.08	4.07111e-08	intergenic	Asa6G03998(dist=312997),Asa6G03999(dist=121903)
2023Bud-to-Clove Ratio(RBC)	Chr7:390300047	7	390300047	T	C	0.062	7.43421e-10	intergenic	Asa7G01403(dist=289049),Asa7G01404(dist=9269)
2023Bud-to-Clove Ratio(RBC)	Chr7:875195432	7	875195432	A	G	0.097	7.0724e-08	intronic	Asa7G03191
2023Bud-to-Clove Ratio(RBC)	Chr7:2002404803	7	2002404803	A	G	0.077	2.16383e-07	intergenic	Asa7G07215(dist=137307),Asa7G07216(dist=49059)
2023Bud-to-Clove Ratio(RBC)	Chr7:2050705189	7	2050705189	T	C	0.058	1.96933e-07	intergenic	Asa7G07388(dist=12655),Asa7G07389(dist=553606)
2023Bud-to-Clove Ratio(RBC)	Chr8:475421169	8	475421169	C	A	0.063	2.92184e-07	intergenic	Asa8G01681(dist=103295),Asa8G01682(dist=735092)
2023Bud-to-Clove Ratio(RBC)	Chr8:565458301	8	565458301	T	G	0.107	4.14106e-07	intergenic	Asa8G02015(dist=1232158),NONE(dist=NONE)
2023Bud-to-Clove Ratio(RBC)	Chr8:913796975	8	913796975	T	C	0.071	9.71634e-08	intergenic	Asa8G03362(dist=495319),Asa8G03363(dist=170741)
2023Bud-to-Clove Ratio(RBC)	Chr8:913797060	8	913797060	C	A	0.071	1.60412e-09	intergenic	Asa8G03362(dist=495404),Asa8G03363(dist=170656)
BLUPBud-to-Clove Ratio(RBC)	Chr1:229438582	1	229438582	T	C	0.059	5.9148e-07	intergenic	Asa1G00898(dist=68285),Asa1G00899(dist=580773)
BLUPBud-to-Clove Ratio(RBC)	Chr1:229438590	1	229438590	G	T	0.062	4.30457e-07	intergenic	Asa1G00898(dist=68293),Asa1G00899(dist=580765)
BLUPBud-to-Clove Ratio(RBC)	Chr1:471347618	1	471347618	G	A	0.077	9.07431e-08	intergenic	Asa1G01784(dist=285368),Asa1G01785(dist=414381)
BLUPBud-to-Clove Ratio(RBC)	Chr1:883248625	1	883248625	A	G	0.088	4.48874e-08	intergenic	Asa1G03242(dist=383827),Asa1G03243(dist=65756)
BLUPBud-to-Clove Ratio(RBC)	Chr1:911298174	1	911298174	C	T	0.065	9.319e-08	intergenic	Asa1G03356(dist=786791),Asa1G03357(dist=33838)
BLUPBud-to-Clove Ratio(RBC)	Chr2:1203362260	2	1203362260	T	A	0.088	6.74393e-07	intergenic	Asa2G04471(dist=3062),Asa2G04472(dist=191511)
BLUPBud-to-Clove Ratio(RBC)	Chr3:690558517	3	690558517	T	G	0.066	2.60167e-07	intergenic	Asa3G02513(dist=24651),Asa3G02514(dist=365335)
BLUPBud-to-Clove Ratio(RBC)	Chr4:516439099	4	516439099	A	C	0.064	4.59049e-07	intergenic	Asa4G01930(dist=83308),Asa4G01931(dist=355775)
BLUPBud-to-Clove Ratio(RBC)	Chr4:998145800	4	998145800	T	C	0.072	2.59842e-07	intergenic	Asa4G03610(dist=92258),Asa4G03611(dist=151585)
BLUPBud-to-Clove Ratio(RBC)	Chr5:128250071	5	128250071	A	G	0.167	6.1952e-07	intergenic	Asa5G00560(dist=224326),Asa5G00561(dist=12082)
BLUPBud-to-Clove Ratio(RBC)	Chr5:909511631	5	909511631	T	G	0.339	2.52403e-07	intergenic	Asa5G03472(dist=233743),Asa5G03473(dist=1064519)
BLUPBud-to-Clove Ratio(RBC)	Chr5:1386501177	5	1386501177	A	C	0.058	5.66447e-07	intergenic	Asa5G05120(dist=164515),Asa5G05121(dist=231119)
BLUPBud-to-Clove Ratio(RBC)	Chr6:579238052	6	579238052	T	C	0.095	7.31158e-08	exonic	Asa6G02236
BLUPBud-to-Clove Ratio(RBC)	Chr6:981899339	6	981899339	G	A	0.084	1.57189e-07	intergenic	Asa6G03748(dist=560055),Asa6G03749(dist=950639)
BLUPBud-to-Clove Ratio(RBC)	Chr7:390300047	7	390300047	T	C	0.058	3.28264e-08	intergenic	Asa7G01403(dist=289049),Asa7G01404(dist=9269)
BLUPBud-to-Clove Ratio(RBC)	Chr7:1413695951	7	1413695951	T	C	0.078	1.54389e-07	intergenic	Asa7G05096(dist=395040),Asa7G05097(dist=401570)
BLUPBud-to-Clove Ratio(RBC)	Chr7:1583802597	7	1583802597	A	G	0.101	4.68604e-07	intergenic	Asa7G05728(dist=118020),Asa7G05729(dist=318950)
BLUPBud-to-Clove Ratio(RBC)	Chr7:2000415414	7	2000415414	C	T	0.239	1.73213e-07	intergenic	Asa7G07203(dist=66348),Asa7G07204(dist=338959)
BLUPBud-to-Clove Ratio(RBC)	Chr7:2044944902	7	2044944902	G	A	0.349	1.53144e-07	intergenic	Asa7G07366(dist=218201),NONE(dist=NONE)
BLUPBud-to-Clove Ratio(RBC)	Chr8:283519165	8	283519165	T	C	0.172	1.1628e-07	intergenic	Asa8G00963(dist=340076),Asa8G00964(dist=1138643)
BLUPBud-to-Clove Ratio(RBC)	Chr8:913797060	8	913797060	C	A	0.066	4.08315e-08	intergenic	Asa8G03362(dist=495404),Asa8G03363(dist=170656)
AverageBud-to-Clove Ratio(RBC)	Chr1:471347618	1	471347618	G	A	0.081	1.53123e-08	intergenic	Asa1G01784(dist=285368),Asa1G01785(dist=414381)
AverageBud-to-Clove Ratio(RBC)	Chr1:883248625	1	883248625	A	G	0.093	1.84789e-11	intergenic	Asa1G03242(dist=383827),Asa1G03243(dist=65756)
AverageBud-to-Clove Ratio(RBC)	Chr4:516439099	4	516439099	A	C	0.066	1.70395e-08	intergenic	Asa4G01930(dist=83308),Asa4G01931(dist=355775)
AverageBud-to-Clove Ratio(RBC)	Chr5:365448632	5	365448632	A	G	0.108	6.11298e-07	intergenic	Asa5G01482(dist=715046),Asa5G01483(dist=2632)
AverageBud-to-Clove Ratio(RBC)	Chr5:1533152215	5	1533152215	T	C	0.14	6.89383e-07	intergenic	Asa5G05647(dist=245870),Asa5G05648(dist=283379)
AverageBud-to-Clove Ratio(RBC)	Chr6:17963811	6	17963811	C	T	0.18	6.92076e-08	intergenic	Asa6G00043(dist=14280),Asa6G00044(dist=261700)
AverageBud-to-Clove Ratio(RBC)	Chr6:579238052	6	579238052	T	C	0.1	3.55471e-07	exonic	Asa6G02236
AverageBud-to-Clove Ratio(RBC)	Chr7:390300047	7	390300047	T	C	0.061	5.11953e-08	intergenic	Asa7G01403(dist=289049),Asa7G01404(dist=9269)
AverageBud-to-Clove Ratio(RBC)	Chr7:2050705189	7	2050705189	T	C	0.055	4.49865e-07	intergenic	Asa7G07388(dist=12655),Asa7G07389(dist=553606)
AverageBud-to-Clove Ratio(RBC)	Chr8:475421169	8	475421169	C	A	0.06	1.61803e-07	intergenic	Asa8G01681(dist=103295),Asa8G01682(dist=735092)
AverageBud-to-Clove Ratio(RBC)	Chr8:565458301	8	565458301	T	G	0.105	6.98667e-07	intergenic	Asa8G02015(dist=1232158),NONE(dist=NONE)
AverageBud-to-Clove Ratio(RBC)	Chr8:595964474	8	595964474	G	T	0.078	5.59261e-07	intergenic	Asa8G02103(dist=439333),Asa8G02104(dist=166424)
AverageBud-to-Clove Ratio(RBC)	Chr8:913797060	8	913797060	C	A	0.069	9.49219e-08	intergenic	Asa8G03362(dist=495404),Asa8G03363(dist=170656)
AverageBud-to-Clove Ratio(RBC)	Chr8:1110330003	8	1110330003	G	A	0.051	9.41113e-08	intergenic	Asa8G04158(dist=683035),Asa8G04159(dist=210063)

## Sheet: Table S5
Table S5. Annotation of the genes associated with storability.
GeneID	COG_class_annotation	GO_annotation	KEGG_annotation	KOG_class_annotation	Pfam_annotation	Swissprot_annotation	TrEMBL_annotation	eggNOG_class_annotation	nr_annotation
Asa1G00599	--	Cellular Component: cellular_component (GO:0005575);; Cellular Component: intracellular (GO:0005622);; Cellular Component: obsolete cell (GO:0005623);; Cellular Component: cytoplasm (GO:0005737);; Cellular Component: chloroplast (GO:0009507);; Cellular Component: plastid (GO:0009536);; Cellular Component: organelle (GO:0043226);; Cellular Component: membrane-bounded organelle (GO:0043227);; Cellu…	K23877|2.0e-41|fve:101314496|K23877 xyloglucan O-acetyltransferase | (RefSeq) protein ALTERED XYLOGLUCAN 4-like	--	GDSL/SGNH-like Acyl-Esterase family found in Pmr5 and Cas1p	Protein trichome birefringence-like 16 OS=Arabidopsis thaliana OX=3702 GN=TBL16 PE=2 SV=1	PMR5N domain-containing protein OS=Asparagus officinalis OX=4686 GN=A4U43_C03F21810 PE=3 SV=1	Function unknown	protein trichome birefringence-like 14 [Asparagus officinalis]
Asa1G00600	--	Cellular Component: cellular_component (GO:0005575);; Cellular Component: membrane (GO:0016020);; Cellular Component: integral component of membrane (GO:0016021);	--	--	Integral membrane protein DUF92	--	protein PGR-like OS=Phoenix dactylifera OX=42345 GN=LOC103722713 PE=3 SV=1	Function unknown	protein PGR-like [Asparagus officinalis]
Asa1G00898	--	Cellular Component: integral component of membrane (GO:0016021);	--	Function unknown	Predicted membrane protein (DUF2053)	--	Transmembrane protein 147 OS=Asparagus officinalis OX=4686 GN=A4U43_C07F30770 PE=4 SV=1	Function unknown	transmembrane protein 147 [Asparagus officinalis]
Asa1G00899	--	Molecular Function: catalytic activity (GO:0003824);	--	Coenzyme transport and metabolism	--	--	Uncharacterized protein OS=Asparagus officinalis OX=4686 GN=A4U43_C07F30700 PE=4 SV=1	Coenzyme transport and metabolism	uncharacterized protein LOC109848183 [Asparagus officinalis]
Asa1G01458	--	--	--	--	--	--	Uncharacterized protein OS=Ensete ventricosum OX=4639 GN=GW17_00007148 PE=4 SV=1	--	hypothetical protein GW17_00007148 [Ensete ventricosum]
Asa1G01459	--	Cellular Component: integral component of membrane (GO:0016021);	K09534|2.4e-70|pda:103712133|K09534 DnaJ homolog subfamily C member 14 | (RefSeq) uncharacterized protein LOC103712133 isoform X1	Posttranslational modification, protein turnover, chaperones	--	--	uncharacterized protein LOC103712133 isoform X1 OS=Phoenix dactylifera OX=42345 GN=LOC103712133 PE=4 SV=1	Posttranslational modification, protein turnover, chaperones	uncharacterized protein LOC103712133 isoform X2 [Phoenix dactylifera]
Asa1G01595	--	Molecular Function: methyltransferase activity (GO:0008168);	--	--	Methyltransferase domain	--	uncharacterized protein LOC103714492 OS=Phoenix dactylifera OX=42345 GN=LOC103714492 PE=4 SV=2	Function unknown	uncharacterized protein LOC105052986 [Elaeis guineensis]
Asa1G01596	--	Cellular Component: integral component of membrane (GO:0016021);	K09571|3.5e-17|pda:103707508|K09571 FK506-binding protein 4/5 [EC:5.2.1.8] | (RefSeq) 70 kDa peptidyl-prolyl isomerase-like	Posttranslational modification, protein turnover, chaperones	Tetratricopeptide repeat	Outer envelope protein 61 OS=Arabidopsis thaliana OX=3702 GN=OEP61 PE=1 SV=1	Uncharacterized protein OS=Asparagus officinalis OX=4686 GN=A4U43_C07F38190 PE=3 SV=1	Posttranslational modification, protein turnover, chaperones	outer envelope protein 61-like [Asparagus officinalis]
Asa1G01785	--	Cellular Component: integral component of membrane (GO:0016021);	--	Amino acid transport and metabolism	Transmembrane amino acid transporter protein	Probable amino acid permease 7 OS=Arabidopsis thaliana OX=3702 GN=AAP7 PE=2 SV=1	Aa_trans domain-containing protein OS=Asparagus officinalis OX=4686 GN=A4U43_C05F21330 PE=4 SV=1	Amino acid transport and metabolism	probable amino acid permease 7 [Asparagus officinalis]
Asa1G02046	--	Molecular Function: antiporter activity (GO:0015297);; Cellular Component: integral component of membrane (GO:0016021);; Molecular Function: xenobiotic transmembrane transporter activity (GO:0042910);	K03327|6.7e-16|psom:113311447|K03327 multidrug resistance protein, MATE family | (RefSeq) protein DETOXIFICATION 27-like	General function prediction only	MatE	Protein DETOXIFICATION 27 OS=Arabidopsis thaliana OX=3702 GN=DTX27 PE=2 SV=1	Protein DETOXIFICATION OS=Acer yangbiense OX=1000413 GN=EZV62_021892 PE=3 SV=1	Chromatin structure and dynamics	hypothetical protein EZV62_021892 [Acer yangbiense]
Asa1G02047	--	Molecular Function: AT DNA binding (GO:0003680);; Molecular Function: DNA-binding transcription factor activity (GO:0003700);; Cellular Component: nucleus (GO:0005634);	--	--	Plants and Prokaryotes Conserved (PCC) domain	AT-hook motif nuclear-localized protein 20 OS=Arabidopsis thaliana OX=3702 GN=AHL20 PE=2 SV=1	PPC domain-containing protein OS=Manihot esculenta OX=3983 GN=MANES_15G037900 PE=4 SV=1	Transcription	AT-hook motif nuclear-localized protein 20-like, partial [Manihot esculenta]
Asa1G02534	--	Cellular Component: integral component of membrane (GO:0016021);	--	--	Triose-phosphate Transporter family	Probable sugar phosphate/phosphate translocator At3g11320 OS=Arabidopsis thaliana OX=3702 GN=At3g11320 PE=2 SV=1	TPT domain-containing protein OS=Spinacia oleracea OX=3562 GN=SOVF_184070 PE=4 SV=1	--	probable sugar phosphate/phosphate translocator At3g11320 [Chenopodium quinoa]
Asa1G02535	--	--	--	--	--	Putative ripening-related protein 1 OS=Oryza sativa subsp. japonica OX=39947 GN=Os04g0364800 PE=3 SV=2	putative ripening-related protein 1 OS=Phoenix dactylifera OX=42345 GN=LOC113461154 PE=3 SV=1	Function unknown	putative ripening-related protein 1 [Phoenix dactylifera]
Asa1G02954	--	Molecular Function: molecular_function (GO:0003674);; Molecular Function: nucleic acid binding (GO:0003676);; Molecular Function: RNA binding (GO:0003723);; Molecular Function: catalytic activity (GO:0003824);; Molecular Function: nuclease activity (GO:0004518);; Molecular Function: endonuclease activity (GO:0004519);; Molecular Function: binding (GO:0005488);; Cellular Component: cellular_compon…	K23541|5.7e-83|egu:105049642|K23541 Ca2+/H+ antiporter, TMEM165/GDT1 family | (RefSeq) pentatricopeptide repeat-containing protein At3g24000, mitochondrial-like	General function prediction only	PPR repeat family	Pentatricopeptide repeat-containing protein At3g20730 OS=Arabidopsis thaliana OX=3702 GN=PCMP-E94 PE=2 SV=1	Uncharacterized protein OS=Asparagus officinalis OX=4686 GN=A4U43_C04F90 PE=4 SV=1	Function unknown	uncharacterized protein A4U43_C04F90 [Asparagus officinalis]
Asa1G02955	--	--	--	--	Protein of unknown function (DUF295)	--	Putative F-box domain-containing protein OS=Rosa chinensis OX=74649 GN=RchiOBHm_Chr5g0032291 PE=4 SV=1	--	putative F-box domain-containing protein [Rosa chinensis]
Asa1G03027	--	Cellular Component: nucleolus (GO:0005730);; Biological Process: ribosomal large subunit biogenesis (GO:0042273);	K14841|4.5e-136|aof:109830535|K14841 ribosome biogenesis protein NSA1 | (RefSeq) WD repeat-containing protein 74	Function unknown	WD domain, G-beta repeat	--	WD_REPEATS_REGION domain-containing protein OS=Asparagus officinalis OX=4686 GN=A4U43_C02F10000 PE=4 SV=1	Function unknown	WD repeat-containing protein 74 [Asparagus officinalis]
Asa1G03028	Carbohydrate transport and metabolism	Cellular Component: integral component of membrane (GO:0016021);; Molecular Function: transmembrane transporter activity (GO:0022857);	K03319|5.5e-205|cmos:111446901|K03319 divalent anion:Na+ symporter, DASS family | (RefSeq) LOW QUALITY PROTEIN: dicarboxylate transporter 2.1, chloroplastic-like	--	Sodium:sulfate symporter transmembrane region	Dicarboxylate transporter 2, chloroplastic OS=Spinacia oleracea OX=3562 GN=DIT2 PE=1 SV=1	Uncharacterized protein OS=Carpinus fangiana OX=176857 GN=FH972_005679 PE=3 SV=1	Inorganic ion transport and metabolism	hypothetical protein FH972_005679 [Carpinus fangiana]
Asa1G03226	--	Cellular Component: integral component of membrane (GO:0016021);	--	--	--	--	stress response protein nst1-like OS=Phoenix dactylifera OX=42345 GN=LOC103708878 PE=4 SV=1	Function unknown	stress response protein nst1-like isoform X1 [Asparagus officinalis]
Asa1G03227	--	Cellular Component: nuclear chromatin (GO:0000790);; Molecular Function: chromatin binding (GO:0003682);; Biological Process: DNA-dependent DNA replication (GO:0006261);	--	Function unknown	Mini-chromosome maintenance replisome factor	Mini-chromosome maintenance complex-binding protein OS=Arabidopsis thaliana OX=3702 GN=ETG1 PE=1 SV=1	mini-chromosome maintenance complex-binding protein OS=Phoenix dactylifera OX=42345 GN=LOC103702117 PE=4 SV=1	Function unknown	LOW QUALITY PROTEIN: mini-chromosome maintenance complex-binding protein [Asparagus officinalis]
Asa1G03243	--	--	--	Function unknown	Essential protein Yae1, N terminal	--	Yae1 domain-containing protein 1 OS=Ananas comosus OX=4615 GN=ACMD2_01636 PE=4 SV=1	Function unknown	unnamed protein product [Ananas comosus var. bracteatus]
Asa1G03356	--	Molecular Function: actin binding (GO:0003779);; Cellular Component: actin cytoskeleton (GO:0015629);; Biological Process: actin filament depolymerization (GO:0030042);	K05765|4.5e-22|aof:109848204|K05765 cofilin | (RefSeq) actin-depolymerizing factor 7-like isoform X1	Cytoskeleton	Cofilin/tropomyosin-type actin-binding protein	Actin-depolymerizing factor 1 OS=Petunia hybrida OX=4102 GN=ADF1 PE=2 SV=1	ADF-H domain-containing protein OS=Asparagus officinalis OX=4686 GN=A4U43_C07F2600 PE=3 SV=1	Cytoskeleton	actin-depolymerizing factor 7-like isoform X2 [Asparagus officinalis]
Asa1G03357	--	Molecular Function: ligase activity (GO:0016874);	K01904|7.1e-55|dct:110109932|K01904 4-coumarate--CoA ligase [EC:6.2.1.12] | (RefSeq) 4-coumarate--CoA ligase	Lipid transport and metabolism	AMP-binding enzyme	4-coumarate-CoA ligase 1 OS=Narcissus pseudonarcissus OX=39639 GN=4CL1 PE=2 SV=1	4-coumaroyl-coenzyme A ligase OS=Allium cepa OX=4679 PE=2 SV=1	Lipid transport and metabolism	4-coumaroyl-coenzyme A ligase [Allium cepa]
Asa1G03697	--	Biological Process: fatty acid biosynthetic process (GO:0006633);; Molecular Function: phosphopantetheine binding (GO:0031177);	K03955|3.8e-08|thj:104821933|K03955 NADH dehydrogenase (ubiquinone) 1 alpha/beta subcomplex 1, acyl-carrier protein | (RefSeq) acyl carrier protein 2, mitochondrial	--	Phosphopantetheine attachment site	Acyl carrier protein 1, chloroplastic OS=Casuarina glauca OX=3522 GN=ACP1 PE=2 SV=1	Acyl carrier protein OS=Asparagus officinalis OX=4686 GN=A4U43_C07F15190 PE=3 SV=1	Lipid transport and metabolism	acyl carrier protein 1, chloroplastic-like [Asparagus officinalis]
Asa2G00098	--	Cellular Component: small-subunit processome (GO:0032040);	K14566|1.2e-25|vvi:100249458|K14566 U3 small nucleolar RNA-associated protein 24 | (RefSeq) rRNA-processing protein FCF1 homolog	General function prediction only	Fcf1	--	rRNA-processing protein FCF1-like OS=Vitis vinifera OX=29760 GN=FCF1_3 PE=4 SV=1	Function unknown	rRNA-processing protein FCF1-like [Vitis vinifera]
Asa2G00099	--	Molecular Function: protein binding (GO:0005515);	--	--	SAM domain (Sterile alpha motif)	--	SAM domain-containing protein OS=Asparagus officinalis OX=4686 GN=A4U43_C05F13100 PE=4 SV=1	Function unknown	uncharacterized protein LOC109843311 isoform X1 [Asparagus officinalis]
Asa2G00132	Cell wall/membrane/envelope biogenesis	Molecular Function: RNA binding (GO:0003723);; Molecular Function: catalytic activity (GO:0003824);; Cellular Component: cytosol (GO:0005829);; Biological Process: rRNA processing (GO:0006364);	--	--	--	Chloroplast stem-loop binding protein of 41 kDa b, chloroplastic OS=Arabidopsis thaliana OX=3702 GN=CSP41B PE=1 SV=1	Epimerase domain-containing protein OS=Hordeum vulgare subsp. vulgare OX=112509 PE=4 SV=1	Function unknown	chloroplast stem-loop binding protein of 41 kDa b, chloroplastic [Phalaenopsis equestris]
Asa2G00140	--	Molecular Function: structural constituent of ribosome (GO:0003735);; Cellular Component: ribosome (GO:0005840);; Biological Process: translation (GO:0006412);	K02901|2.0e-16|aof:109839994|K02901 large subunit ribosomal protein L27e | (RefSeq) 60S ribosomal protein L27-3	Translation, ribosomal structure and biogenesis	--	60S ribosomal protein L27-3 OS=Arabidopsis thaliana OX=3702 GN=RPL27C PE=2 SV=2	60S ribosomal protein L27 OS=Asparagus officinalis OX=4686 GN=A4U43_C05F19790 PE=3 SV=1	Translation, ribosomal structure and biogenesis	60S ribosomal protein L27-3 [Asparagus officinalis]
Asa2G00141	--	Molecular Function: protein serine/threonine kinase activity (GO:0004674);; Molecular Function: ATP binding (GO:0005524);	K13416|9.2e-11|cic:CICLE_v10001146mg|K13416 brassinosteroid insensitive 1-associated receptor kinase 1 [EC:2.7.10.1 2.7.11.1] | (RefSeq) hypothetical protein	Signal transduction mechanisms	--	Probable serine/threonine-protein kinase PBL16 OS=Arabidopsis thaliana OX=3702 GN=PBL16 PE=1 SV=1	Protein kinase domain-containing protein OS=Phaseolus angularis OX=3914 GN=LR48_Vigan05g221200 PE=3 SV=1	Signal transduction mechanisms	PREDICTED: PTI1-like tyrosine-protein kinase At3g15890 [Vigna angularis]
Asa2G00240	--	Molecular Function: transcription coregulator activity (GO:0003712);; Cellular Component: nucleus (GO:0005634);	K14494|1.6e-207|egu:105041307|K14494 DELLA protein | (RefSeq) DELLA protein SLR1 isoform X1	--	GRAS domain family	DELLA protein RHT-1 OS=Triticum aestivum OX=4565 GN=RHT1 PE=1 SV=1	DELLA protein DWARF8 OS=Dendrobium catenatum OX=906689 GN=D8 PE=3 SV=1	Transcription	DELLA protein SLR1 [Elaeis guineensis]
Asa2G00355	General function prediction only	Biological Process: immune system process (GO:0002376);; Cellular Component: cellular_component (GO:0005575);; Cellular Component: obsolete cell (GO:0005623);; Cellular Component: plasma membrane (GO:0005886);; Cellular Component: cell-cell junction (GO:0005911);; Biological Process: response to stress (GO:0006950);; Biological Process: defense response (GO:0006952);; Biological Process: immune r…	K13457|8.1e-72|zju:107414247|K13457 disease resistance protein RPM1 | (RefSeq) disease resistance protein RPM1-like	Signal transduction mechanisms	NB-ARC domain	Disease resistance protein RPH8A OS=Arabidopsis thaliana OX=3702 GN=RPH8A PE=3 SV=1	probable disease resistance RPP8-like protein 2 OS=Phoenix dactylifera OX=42345 GN=LOC103698277 PE=3 SV=1	Signal transduction mechanisms	probable disease resistance protein At1g58602 isoform X3 [Asparagus officinalis]
Asa2G00356	Secondary metabolites biosynthesis, transport and catabolism	Molecular Function: molecular_function (GO:0003674);; Molecular Function: catalytic activity (GO:0003824);; Biological Process: organic acid metabolic process (GO:0006082);; Biological Process: lipid metabolic process (GO:0006629);; Biological Process: isoprenoid metabolic process (GO:0006720);; Biological Process: terpenoid metabolic process (GO:0006721);; Biological Process: biological_process …	K04125|3.2e-64|aof:109833327|K04125 gibberellin 2beta-dioxygenase [EC:1.14.11.13] | (RefSeq) gibberellin 2-beta-dioxygenase 8-like isoform X1	--	2OG-Fe(II) oxygenase superfamily	Gibberellin 2-beta-dioxygenase 8 OS=Arabidopsis thaliana OX=3702 GN=GA2OX8 PE=1 SV=2	Fe2OG dioxygenase domain-containing protein OS=Asparagus officinalis OX=4686 GN=A4U43_C03F9710 PE=3 SV=1	Secondary metabolites biosynthesis, transport and catabolism	gibberellin 2-beta-dioxygenase 8-like isoform X1 [Asparagus officinalis]
Asa2G00506	--	--	--	--	--	F-box/kelch-repeat protein At3g18720 OS=Arabidopsis thaliana OX=3702 GN=At3g18720 PE=2 SV=1	F-box domain-containing protein OS=Asparagus officinalis OX=4686 GN=A4U43_UnF10510 PE=4 SV=1	Function unknown	F-box/kelch-repeat protein At1g57790-like isoform X1 [Asparagus officinalis]
Asa2G00507	Signal transduction mechanisms	Molecular Function: protein kinase activity (GO:0004672);; Molecular Function: calcium ion binding (GO:0005509);; Molecular Function: ATP binding (GO:0005524);	K13412|4.4e-247|aof:109848459|K13412 calcium-dependent protein kinase [EC:2.7.11.1] | (RefSeq) calcium-dependent protein kinase 19-like	Signal transduction mechanisms	Protein kinase domain	Calcium-dependent protein kinase 19 OS=Oryza sativa subsp. japonica OX=39947 GN=CPK19 PE=2 SV=2	Uncharacterized protein OS=Asparagus officinalis OX=4686 GN=A4U43_C03F12510 PE=4 SV=1	Signal transduction mechanisms	calcium-dependent protein kinase 19-like [Asparagus officinalis]
Asa2G00638	Defense mechanisms	Molecular Function: antiporter activity (GO:0015297);; Cellular Component: integral component of membrane (GO:0016021);; Molecular Function: xenobiotic transmembrane transporter activity (GO:0042910);	K03327|1.6e-220|aof:109833994|K03327 multidrug resistance protein, MATE family | (RefSeq) LOW QUALITY PROTEIN: protein DETOXIFICATION 27-like	General function prediction only	MatE	Protein DETOXIFICATION 27 OS=Arabidopsis thaliana OX=3702 GN=DTX27 PE=2 SV=1	Protein DETOXIFICATION OS=Crocus sativus OX=82528 PE=2 SV=1	Defense mechanisms	LOW QUALITY PROTEIN: protein DETOXIFICATION 27-like [Asparagus officinalis]
Asa2G00639	Amino acid transport and metabolism	Molecular Function: catalytic activity (GO:0003824);	--	--	Orn/Lys/Arg decarboxylase, C-terminal domain	--	OKR_DC_1 domain-containing protein OS=Asparagus officinalis OX=4686 GN=A4U43_C04F23710 PE=3 SV=1	Amino acid transport and metabolism	uncharacterized protein LOC109837817 [Asparagus officinalis]
Asa2G01090	--	Cellular Component: endoplasmic reticulum membrane (GO:0005789);; Cellular Component: integral component of membrane (GO:0016021);	K20352|2.9e-69|aof:109829492|K20352 p24 family protein delta-1 | (RefSeq) transmembrane emp24 domain-containing protein p24delta4-like isoform X1	Intracellular trafficking, secretion, and vesicular transport	emp24/gp25L/p24 family/GOLD	Transmembrane emp24 domain-containing protein p24delta4 OS=Arabidopsis thaliana OX=3702 GN=CYB PE=1 SV=1	transmembrane emp24 domain-containing protein p24delta4-like OS=Phoenix dactylifera OX=42345 GN=LOC103716033 PE=3 SV=1	Intracellular trafficking, secretion, and vesicular transport	transmembrane emp24 domain-containing protein p24delta4-like isoform X1 [Asparagus officinalis]
Asa2G01183	Inorganic ion transport and metabolism	Molecular Function: superoxide dismutase activity (GO:0004784);; Molecular Function: metal ion binding (GO:0046872);	K04565|2.7e-39|sbi:110431820|K04565 superoxide dismutase, Cu-Zn family [EC:1.15.1.1] | (RefSeq) superoxide dismutase [Cu-Zn] 4A	Inorganic ion transport and metabolism	Copper/zinc superoxide dismutase (SODC)	Superoxide dismutase [Cu-Zn] 4A OS=Zea mays OX=4577 GN=SODCC.3 PE=2 SV=2	Superoxide dismutase (Fragment) OS=Allium sativum OX=4682 PE=2 SV=2	Inorganic ion transport and metabolism	copper/zinc superoxide dismutase, partial [Allium sativum]
Asa2G01301	--	Cellular Component: integral component of membrane (GO:0016021);	--	--	--	--	uncharacterized protein LOC103700923 OS=Phoenix dactylifera OX=42345 GN=LOC103700923 PE=4 SV=1	--	uncharacterized protein LOC103700923 [Phoenix dactylifera]
Asa2G01302	--	Molecular Function: molecular_function (GO:0003674);; Molecular Function: nucleic acid binding (GO:0003676);; Molecular Function: DNA binding (GO:0003677);; Molecular Function: DNA-binding transcription factor activity (GO:0003700);; Molecular Function: binding (GO:0005488);; Cellular Component: cellular_component (GO:0005575);; Cellular Component: intracellular (GO:0005622);; Cellular Component:…	K11308|2.5e-18|cann:107849534|K11308 histone acetyltransferase MYST1 [EC:2.3.1.48] | (RefSeq) histone acetyltransferase of the MYST family 1-like	General function prediction only	PHD-finger	Homeobox protein HAZ1 OS=Oryza sativa subsp. japonica OX=39947 GN=HAZ1 PE=2 SV=1	Uncharacterized protein OS=Oryza rufipogon OX=4529 PE=3 SV=1	Transcription	unnamed protein product [Ananas comosus var. bracteatus]
Asa2G01505	Function unknown	Cellular Component: integral component of membrane (GO:0016021);	K00521|1.1e-23|eus:EUTSA_v10003544mg|K00521 ferric-chelate reductase [EC:1.16.1.7] | (RefSeq) hypothetical protein	--	Protein of unknown function (DUF819)	--	Uncharacterized protein OS=Asparagus officinalis OX=4686 GN=A4U43_C01F15270 PE=4 SV=1	Function unknown	uncharacterized protein LOC109823512 isoform X2 [Asparagus officinalis]
Asa2G01506	--	Cellular Component: integral component of membrane (GO:0016021);	--	Energy production and conversion	--	Peroxisomal adenine nucleotide carrier 1 OS=Glycine max OX=3847 GN=PNC1 PE=2 SV=1	Uncharacterized protein OS=Prunus persica OX=3760 GN=PRUPE_1G154100 PE=3 SV=1	Energy production and conversion	hypothetical protein PRUPE_1G154100 [Prunus persica]
Asa2G01783	--	Molecular Function: nucleic acid binding (GO:0003676);; Molecular Function: zinc ion binding (GO:0008270);	--	--	Zinc-finger of C2H2 type	--	Uncharacterized protein OS=Arachis hypogaea OX=3818 GN=Ahy_B10g100402 PE=4 SV=1	RNA processing and modification	zinc finger protein 346 [Arachis ipaensis]
Asa2G02124	--	--	--	Carbohydrate transport and metabolism	--	Phosphoglycerate mutase-like protein 1 OS=Arabidopsis thaliana OX=3702 GN=At5g64460 PE=2 SV=1	Uncharacterized protein OS=Panicum hallii OX=206008 GN=PAHAL_7G004300 PE=4 SV=1	Carbohydrate transport and metabolism	hypothetical protein GQ55_7G012300 [Panicum hallii var. hallii]
Asa2G02125	--	Cellular Component: integral component of membrane (GO:0016021);	--	--	Late embryogenesis abundant protein	NDR1/HIN1-like protein 1 OS=Arabidopsis thaliana OX=3702 GN=NHL1 PE=2 SV=1	Late embryogenesis abundant protein, LEA-14 OS=Cynara cardunculus var. scolymus OX=59895 GN=Ccrd_006373 PE=4 SV=1	Function unknown	NDR1/HIN1-like protein 1 [Chenopodium quinoa]
Asa2G02373	--	Cellular Component: nucleus (GO:0005634);; Biological Process: regulation of transcription, DNA-templated (GO:0006355);; Molecular Function: sequence-specific DNA binding (GO:0043565);	K09338|1.4e-30|oeu:111369451|K09338 homeobox-leucine zipper protein | (RefSeq) homeobox-leucine zipper protein HAT14-like	Transcription	Homeodomain	Homeobox-leucine zipper protein HAT14 OS=Arabidopsis thaliana OX=3702 GN=HAT14 PE=2 SV=3	Homeobox-leucine zipper protein HAT3 OS=Apostasia shenzhenica OX=1088818 GN=HAT3 PE=4 SV=1	Transcription	homeobox-leucine zipper protein HAT4-like isoform X2 [Asparagus officinalis]
Asa2G02374	--	Molecular Function: carbon-sulfur lyase activity (GO:0016846);	K14548|1.3e-116|mesc:110609029|K14548 U3 small nucleolar RNA-associated protein 4 | (RefSeq) LOW QUALITY PROTEIN: U3 small nucleolar RNA-associated protein 4 homolog	--	Allinase	Alliin lyase OS=Allium cepa OX=4679 PE=1 SV=2	Alliinase-like OS=Allium cepa OX=4679 GN=ALL1 PE=3 SV=1	Function unknown	alliinase-like [Allium cepa]
Asa2G02375	--	Molecular Function: DNA binding (GO:0003677);; Molecular Function: DNA-binding transcription factor activity (GO:0003700);; Cellular Component: nucleus (GO:0005634);	K09286|4.9e-26|sot:102584874|K09286 EREBP-like factor | (RefSeq) ERF1; ethylene-responsive transcription factor 1-like	--	AP2 domain	Ethylene-responsive transcription factor 1 OS=Solanum lycopersicum OX=4081 GN=ERF1 PE=2 SV=1	ERF transcription factor OS=Solanum tuberosum OX=4113 GN=ERF1 PE=2 SV=1	Transcription	hypothetical protein CMV_022703 [Castanea mollissima]
Asa2G02643	--	Molecular Function: zinc ion binding (GO:0008270);	K23541|3.7e-32|nnu:109114134|K23541 Ca2+/H+ antiporter, TMEM165/GDT1 family | (RefSeq) putative pentatricopeptide repeat-containing protein At3g23330	General function prediction only	PPR repeat	Pentatricopeptide repeat-containing protein At3g57430, chloroplastic OS=Arabidopsis thaliana OX=3702 GN=PCMP-H81 PE=2 SV=2	DYW_deaminase domain-containing protein OS=Asparagus officinalis OX=4686 GN=A4U43_C07F30950 PE=4 SV=1	Function unknown	pentatricopeptide repeat-containing protein At1g20230-like [Asparagus officinalis]
Asa2G03557	Coenzyme transport and metabolism	Molecular Function: methyltransferase activity (GO:0008168);; Cellular Component: integral component of membrane (GO:0016021);; Biological Process: methylation (GO:0032259);	K23872|8.0e-144|smo:SELMODRAFT_74065|K23872 putative homogalacturonan methyltransferase [EC:2.1.1.-] | (RefSeq) hypothetical protein	--	Putative S-adenosyl-L-methionine-dependent methyltransferase	Probable methyltransferase PMT18 OS=Arabidopsis thaliana OX=3702 GN=At1g33170 PE=2 SV=1	Methyltransferase OS=Asparagus officinalis OX=4686 GN=A4U43_C04F35730 PE=3 SV=1	Function unknown	probable methyltransferase PMT17 [Asparagus officinalis]
Asa2G03558	Signal transduction mechanisms	Molecular Function: protein kinase activity (GO:0004672);; Molecular Function: calcium ion binding (GO:0005509);; Molecular Function: ATP binding (GO:0005524);	K00924|1.0e-209|crb:17887546|K00924 kinase [EC:2.7.1.-] | (RefSeq) CDPK-related kinase 6	Signal transduction mechanisms	Protein kinase domain	CDPK-related kinase 3 OS=Arabidopsis thaliana OX=3702 GN=CRK3 PE=1 SV=1	CDPK-related kinase 3 OS=Ananas comosus OX=4615 GN=ACMD2_17423 PE=4 SV=1	Signal transduction mechanisms	CDPK-related kinase 3 [Ananas comosus]
Asa2G03577	--	--	K18730|1.3e-19|aof:109837327|K18730 PERQ amino acid-rich with GYF domain-containing protein | (RefSeq) LOW QUALITY PROTEIN: uncharacterized protein LOC109837327	General function prediction only	--	--	GYF domain-containing protein OS=Asparagus officinalis OX=4686 GN=A4U43_C04F15010 PE=4 SV=1	Function unknown	LOW QUALITY PROTEIN: uncharacterized protein LOC109837327 [Asparagus officinalis]
Asa2G03578	--	Cellular Component: plasma membrane (GO:0005886);; Cellular Component: integral component of membrane (GO:0016021);; Molecular Function: transmembrane transporter activity (GO:0022857);	--	--	Fusaric acid resistance protein-like	--	Uncharacterized protein OS=Ananas comosus OX=4615 GN=ACMD2_06873 PE=4 SV=1	Function unknown	uncharacterized protein LOC109719659 [Ananas comosus]
Asa2G04163	Carbohydrate transport and metabolism	Molecular Function: polygalacturonase activity (GO:0004650);; Cellular Component: extracellular region (GO:0005576);; Biological Process: carbohydrate metabolic process (GO:0005975);; Cellular Component: integral component of membrane (GO:0016021);; Biological Process: cell wall organization (GO:0071555);	K01184|2.0e-61|aof:109823369|K01184 polygalacturonase [EC:3.2.1.15] | (RefSeq) polygalacturonase ADPG2-like	--	Glycosyl hydrolases family 28	Polygalacturonase OS=Actinidia deliciosa OX=3627 PE=2 SV=1	Uncharacterized protein OS=Musa acuminata subsp. malaccensis OX=214687 PE=3 SV=1	Carbohydrate transport and metabolism	polygalacturonase ADPG2-like [Asparagus officinalis]
Asa2G04472	Nucleotide transport and metabolism	Molecular Function: N6-(1,2-dicarboxyethyl)AMP AMP-lyase (fumarate-forming) activity (GO:0004018);; Biological Process: 'de novo' IMP biosynthetic process (GO:0006189);; Biological Process: 'de novo' AMP biosynthetic process (GO:0044208);; Molecular Function: (S)-2-(5-amino-1-(5-phospho-D-ribosyl)imidazole-4-carboxamido)succinate AMP-lyase (fumarate-forming) activity (GO:0070626);	K01756|6.2e-132|aof:109826187|K01756 adenylosuccinate lyase [EC:4.3.2.2] | (RefSeq) uncharacterized protein LOC109826187	Nucleotide transport and metabolism	Adenylosuccinate lyase C-terminal	--	Adenylosuccinate lyase OS=Phaseolus vulgaris OX=3885 GN=PHAVU_008G226900g PE=3 SV=1	Nucleotide transport and metabolism	uncharacterized protein LOC109826187 [Asparagus officinalis]
Asa2G04520	--	Biological Process: SRP-dependent cotranslational protein targeting to membrane (GO:0006614);; Molecular Function: 7S RNA binding (GO:0008312);; Cellular Component: signal recognition particle (GO:0048500);	K03105|5.4e-33|dct:110096364|K03105 signal recognition particle subunit SRP19 | (RefSeq) signal recognition particle 19 kDa protein	Intracellular trafficking, secretion, and vesicular transport	SRP19 protein	Signal recognition particle 19 kDa protein OS=Oryza sativa subsp. japonica OX=39947 GN=SRP19 PE=1 SV=1	Signal recognition particle 19 kDa protein OS=Dendrobium catenatum OX=906689 GN=SRP19 PE=4 SV=1	Intracellular trafficking, secretion, and vesicular transport	signal recognition particle 19 kDa protein [Dendrobium catenatum]
Asa2G04521	--	Molecular Function: aminopeptidase activity (GO:0004177);; Molecular Function: metallopeptidase activity (GO:0008237);; Molecular Function: zinc ion binding (GO:0008270);	K08776|1.2e-34|aof:109827863|K08776 puromycin-sensitive aminopeptidase [EC:3.4.11.-] | (RefSeq) aminopeptidase M1-like	--	ERAP1-like C-terminal domain	Aminopeptidase M1 OS=Arabidopsis thaliana OX=3702 GN=APM1 PE=1 SV=1	Aminopeptidase OS=Asparagus officinalis OX=4686 GN=A4U43_C01F22890 PE=3 SV=1	Posttranslational modification, protein turnover, chaperones	aminopeptidase M1-like [Asparagus officinalis]
Asa2G04659	General function prediction only	Biological Process: nitrogen compound metabolic process (GO:0006807);; Molecular Function: transferase activity, transferring acyl groups (GO:0016746);	K13566|1.8e-150|aof:109848790|K13566 omega-amidase [EC:3.5.1.3] | (RefSeq) omega-amidase, chloroplastic	Amino acid transport and metabolism	Carbon-nitrogen hydrolase	Omega-amidase, chloroplastic OS=Arabidopsis thaliana OX=3702 GN=NLP3 PE=1 SV=1	Nitrilase/cyanide hydratase and apolipoprotein N-acyltransferase family protein (Fragment) OS=Yucca filamentosa OX=55960 PE=2 SV=1	Amino acid transport and metabolism	nitrilase/cyanide hydratase and apolipoprotein N-acyltransferase family protein, partial [Yucca filamentosa]
Asa2G04660	Energy production and conversion	Molecular Function: oxidoreductase activity (GO:0016491);; Molecular Function: FAD binding (GO:0071949);	K00102|5.5e-55|egu:105033532|K00102 D-lactate dehydrogenase (cytochrome) [EC:1.1.2.4] | (RefSeq) D-lactate dehydrogenase [cytochrome], mitochondrial isoform X1	Energy production and conversion	FAD linked oxidases, C-terminal domain	D-lactate dehydrogenase [cytochrome], mitochondrial OS=Arabidopsis thaliana OX=3702 GN=DLD PE=1 SV=1	FAD-binding PCMH-type domain-containing protein OS=Gossypium mustelinum OX=34275 GN=E1A91_D09G149300v1 PE=4 SV=1	Energy production and conversion	hypothetical protein E1A91_D09G149300v1 [Gossypium mustelinum]
Asa2G05048	--	Cellular Component: plasma membrane (GO:0005886);; Biological Process: carbohydrate transport (GO:0008643);; Cellular Component: integral component of membrane (GO:0016021);	K15382|6.0e-106|aof:109838597|K15382 solute carrier family 50 (sugar transporter) | (RefSeq) bidirectional sugar transporter SWEET13-like	General function prediction only	Sugar efflux transporter for intercellular exchange	Bidirectional sugar transporter SWEET14 OS=Oryza sativa subsp. indica OX=39946 GN=SWEET14 PE=2 SV=1	Bidirectional sugar transporter SWEET OS=Asparagus officinalis OX=4686 GN=A4U43_C04F15140 PE=3 SV=1	Intracellular trafficking, secretion, and vesicular transport	uncharacterized protein A4U43_C04F15140 [Asparagus officinalis]
Asa2G05274	--	Cellular Component: extracellular region (GO:0005576);; Biological Process: sexual reproduction (GO:0019953);	K20628|6.1e-23|nsy:104230875|K20628 expansin | (RefSeq) expansin-B11-like	--	Expansin C-terminal domain	Expansin-like A1 OS=Oryza sativa subsp. japonica OX=39947 GN=EXLA1 PE=2 SV=1	expansin-like A1 OS=Phoenix dactylifera OX=42345 GN=LOC103722288 PE=3 SV=1	Function unknown	expansin-like A1 [Phoenix dactylifera]
Asa2G05275	--	Cellular Component: extracellular region (GO:0005576);; Biological Process: sexual reproduction (GO:0019953);	K20628|8.8e-23|nsy:104230875|K20628 expansin | (RefSeq) expansin-B11-like	--	Expansin C-terminal domain	Expansin-like A1 OS=Oryza sativa subsp. japonica OX=39947 GN=EXLA1 PE=2 SV=1	expansin-like A1 OS=Phoenix dactylifera OX=42345 GN=LOC103722288 PE=3 SV=1	Function unknown	expansin-like A1 [Phoenix dactylifera]
Asa2G05664	--	Cellular Component: integral component of membrane (GO:0016021);	--	Posttranslational modification, protein turnover, chaperones	--	--	Uncharacterized protein OS=Musa balbisiana OX=52838 GN=C4D60_Mb06t33940 PE=4 SV=1	Posttranslational modification, protein turnover, chaperones	PREDICTED: uncharacterized protein LOC103989746 [Musa acuminata subsp. malaccensis]
Asa2G05688	--	Molecular Function: triose-phosphate isomerase activity (GO:0004807);	K01803|2.8e-06|sita:101760718|K01803 triosephosphate isomerase (TIM) [EC:5.3.1.1] | (RefSeq) triosephosphate isomerase, cytosolic	Carbohydrate transport and metabolism	Triosephosphate isomerase	Triosephosphate isomerase, cytosolic OS=Hordeum vulgare OX=4513 PE=1 SV=3	--	--	--
Asa2G05689	--	Molecular Function: iron ion binding (GO:0005506);; Cellular Component: membrane (GO:0016020);; Molecular Function: oxidoreductase activity, acting on paired donors, with incorporation or reduction of molecular oxygen, NAD(P)H as one donor, and incorporation of one atom of oxygen (GO:0016709);; Molecular Function: heme binding (GO:0020037);	K20617|1.7e-24|egu:105041286|K20617 cytochrome P450 family 71 subfamily A | (RefSeq) cytochrome P450 71A1-like	Secondary metabolites biosynthesis, transport and catabolism	Cytochrome P450	Cytochrome P450 71D10 OS=Glycine max OX=3847 GN=CYP71D10 PE=2 SV=1	cytochrome P450 71A1-like OS=Phoenix dactylifera OX=42345 GN=LOC103722230 PE=3 SV=1	Secondary metabolites biosynthesis, transport and catabolism	cytochrome P450 71A1 [Elaeis guineensis]
Asa3G00648	--	--	--	--	Plant transposase (Ptta/En/Spm family)	--	Bromodomain-containing protein 4-like protein isoform X3 OS=Cinnamomum micranthum f. kanehirae OX=337451 GN=CKAN_01336100 PE=4 SV=1	Function unknown	uncharacterized protein LOC113345758 isoform X2 [Papaver somniferum]
Asa3G00649	--	--	--	--	--	--	Uncharacterized protein OS=Microthlaspi erraticum OX=1685480 GN=MERR_LOCUS38042 PE=4 SV=1	--	unnamed protein product [Microthlaspi erraticum]
Asa3G00953	--	Biological Process: multicellular organism development (GO:0007275);	--	--	YABBY protein	Protein DROOPING LEAF OS=Oryza sativa subsp. japonica OX=39947 GN=DL PE=1 SV=1	Uncharacterized protein AaDL OS=Asparagus asparagoides OX=59054 GN=AaDL PE=2 SV=1	Function unknown	protein DROOPING LEAF-like [Asparagus officinalis]
Asa3G00954	--	Cellular Component: integral component of membrane (GO:0016021);	--	--	Peptidase M50B-like	--	Uncharacterized protein OS=Davidia involucrata OX=16924 GN=Din_017596 PE=4 SV=1	Function unknown	uncharacterized protein LOC105044502 isoform X1 [Elaeis guineensis]
Asa3G01003	Secondary metabolites biosynthesis, transport and catabolism	Molecular Function: diacylglycerol O-acyltransferase activity (GO:0004144);; Biological Process: glycerolipid biosynthetic process (GO:0045017);	K20098|1.4e-49|mtr:MTR_4g078460|K20098 DNA excision repair protein ERCC-6-like 2 [EC:3.6.4.-] | (RefSeq) DNA repair and recombination RAD26-like protein, putative	--	WS/DGAT C-terminal domain	O-acyltransferase WSD1 OS=Arabidopsis thaliana OX=3702 GN=WSD1 PE=2 SV=1	Diacylglycerol O-acyltransferase OS=Asparagus officinalis OX=4686 GN=A4U43_C04F13250 PE=4 SV=1	Function unknown	O-acyltransferase WSD1-like isoform X1 [Asparagus officinalis]
Asa3G01512	--	Molecular Function: DNA binding (GO:0003677);; Cellular Component: nucleus (GO:0005634);; Biological Process: DNA replication (GO:0006260);; Biological Process: DNA repair (GO:0006281);; Biological Process: DNA recombination (GO:0006310);; Molecular Function: metal ion binding (GO:0046872);	K07466|2.0e-91|egu:105056091|K07466 replication factor A1 | (RefSeq) replication protein A 70 kDa DNA-binding subunit B-like isoform X1	Replication, recombination and repair	Replication factor-A C terminal domain	Replication protein A 70 kDa DNA-binding subunit B OS=Oryza sativa subsp. japonica OX=39947 GN=RPA1B PE=1 SV=1	Replication protein A subunit OS=Asparagus officinalis OX=4686 GN=A4U43_C07F28910 PE=3 SV=1	Replication, recombination and repair	replication protein A 70 kDa DNA-binding subunit B [Asparagus officinalis]
Asa3G01632	Energy production and conversion	Molecular Function: FMN binding (GO:0010181);; Molecular Function: oxidoreductase activity (GO:0016491);	K05894|7.2e-40|aof:109837982|K05894 12-oxophytodienoic acid reductase [EC:1.3.1.42] | (RefSeq) putative 12-oxophytodienoate reductase 5 isoform X1	--	NADH:flavin oxidoreductase / NADH oxidase family	Putative 12-oxophytodienoate reductase 5 OS=Oryza sativa subsp. japonica OX=39947 GN=OPR5 PE=2 SV=1	Oxidored_FMN domain-containing protein OS=Asparagus officinalis OX=4686 GN=A4U43_C04F28030 PE=3 SV=1	Energy production and conversion	uncharacterized protein A4U43_C04F28030 [Asparagus officinalis]
Asa3G01633	--	Biological Process: biological_process (GO:0008150);; Biological Process: anatomical structure morphogenesis (GO:0009653);; Biological Process: organ boundary specification between lateral organs and the meristem (GO:0010199);; Biological Process: developmental process (GO:0032502);; Biological Process: anatomical structure formation involved in morphogenesis (GO:0048646);; Biological Process: an…	K21994|2.8e-30|bna:106385876|K21994 LOB domain-containing protein 18 | (RefSeq) LOB domain-containing protein 30-like	--	Lateral organ boundaries (LOB) domain	Protein LATERAL ORGAN BOUNDARIES OS=Arabidopsis thaliana OX=3702 GN=LOB PE=1 SV=1	LOW QUALITY PROTEIN: LOB domain-containing protein 25-like OS=Phoenix dactylifera OX=42345 GN=LOC103711563 PE=3 SV=2	Function unknown	LOB domain-containing protein 25 [Elaeis guineensis]
Asa3G01729	--	Molecular Function: RNA polymerase II transcription regulatory region sequence-specific DNA binding (GO:0000977);; Molecular Function: DNA-binding transcription factor activity, RNA polymerase II-specific (GO:0000981);; Cellular Component: nucleus (GO:0005634);; Biological Process: regulation of transcription, DNA-templated (GO:0006355);; Molecular Function: zinc ion binding (GO:0008270);; Cellul…	K15683|2.4e-308|pda:103709629|K15683 NF-X1-type zinc finger protein NFXL1 | (RefSeq) NF-X1-type zinc finger protein NFXL2	Transcription	NF-X1 type zinc finger	NF-X1-type zinc finger protein NFXL2 OS=Arabidopsis thaliana OX=3702 GN=NFXL2 PE=1 SV=2	NF-X1-type zinc finger protein NFXL2 OS=Phoenix dactylifera OX=42345 GN=LOC103709629 PE=3 SV=1	Transcription	NF-X1-type zinc finger protein NFXL2 isoform X1 [Ananas comosus]
Asa3G01730	Carbohydrate transport and metabolism	Cellular Component: integral component of membrane (GO:0016021);; Molecular Function: transmembrane transporter activity (GO:0022857);	K08150|8.8e-11|egu:105051438|K08150 MFS transporter, SP family, solute carrier family 2 (myo-inositol transporter), member 13 | (RefSeq) inositol transporter 1	General function prediction only	Sugar (and other) transporter	Plastidic glucose transporter 4 OS=Arabidopsis thaliana OX=3702 GN=At5g16150 PE=1 SV=2	MFS domain-containing protein OS=Asparagus officinalis OX=4686 GN=A4U43_C06F7320 PE=3 SV=1	Intracellular trafficking, secretion, and vesicular transport	plastidic glucose transporter 4 [Asparagus officinalis]
Asa3G01773	Carbohydrate transport and metabolism	Cellular Component: integral component of membrane (GO:0016021);	K06062|7.2e-11|nta:107787386|K06062 histone acetyltransferase [EC:2.3.1.48] | (RefSeq) histone acetyltransferase GCN5-like	--	BT1 family	Folate-biopterin transporter 1, chloroplastic OS=Arabidopsis thaliana OX=3702 GN=At2g32040 PE=1 SV=2	Transporter OS=Solanum tuberosum OX=4113 GN=102580295 PE=3 SV=1	Function unknown	Folate-biopterin transporter 1, chloroplastic [Capsicum annuum]
Asa3G01774	--	Molecular Function: DNA-binding transcription factor activity (GO:0003700);; Cellular Component: nucleus (GO:0005634);	K14514|4.9e-25|thj:104816962|K14514 ethylene-insensitive protein 3 | (RefSeq) protein ETHYLENE INSENSITIVE 3-like	--	Ethylene insensitive 3	Protein ETHYLENE-INSENSITIVE 3-like 1a OS=Oryza sativa subsp. japonica OX=39947 GN=EIL1A PE=1 SV=1	Protein ethylene insensitive 3 OS=Apostasia shenzhenica OX=1088818 GN=EIN3 PE=3 SV=1	Transcription	ethylene-insensitive protein 3 [Salvia splendens]
Asa3G01786	--	--	K19747|1.3e-41|vvi:100243942|K19747 BAHD acyltransferase [EC:2.3.1.-] | (RefSeq) BAHD acyltransferase DCR	--	C2 domain	--	protein SRC2 OS=Phoenix dactylifera OX=42345 GN=LOC103698987 PE=4 SV=1	Function unknown	protein SRC2 [Elaeis guineensis]
Asa3G01950	--	Molecular Function: hydrolase activity, acting on ester bonds (GO:0016788);	K00679|1.8e-21|cic:CICLE_v10027727mg|K00679 phospholipid:diacylglycerol acyltransferase [EC:2.3.1.158] | (RefSeq) hypothetical protein	--	GDSL-like Lipase/Acylhydrolase	GDSL esterase/lipase At1g71691 OS=Arabidopsis thaliana OX=3702 GN=At1g71691 PE=2 SV=1	GDSL esterase/lipase At1g71691-like OS=Phoenix dactylifera OX=42345 GN=LOC103706106 PE=3 SV=1	Lipid transport and metabolism	GDSL esterase/lipase At1g71691 [Elaeis guineensis]
Asa3G01951	General function prediction only	--	K21806|8.6e-112|egu:105055558|K21806 protein N-lysine methyltransferase METTL21D [EC:2.1.1.-] | (RefSeq) protein-lysine methyltransferase METTL21D isoform X2	RNA processing and modification	Lysine methyltransferase	--	Uncharacterized protein OS=Eragrostis curvula OX=38414 GN=EJB05_19197 PE=4 SV=1	RNA processing and modification	protein-lysine methyltransferase METTL21D isoform X2 [Elaeis guineensis]
Asa3G02041	--	Cellular Component: ESCRT I complex (GO:0000813);; Biological Process: protein transport (GO:0015031);; Biological Process: endosome transport via multivesicular body sorting pathway (GO:0032509);	K12185|1.6e-24|aof:109822060|K12185 ESCRT-I complex subunit VPS37 | (RefSeq) vacuolar protein-sorting-associated protein 37 homolog 1-like	--	Modifier of rudimentary (Mod(r)) protein	--	VPS37 C-terminal domain-containing protein OS=Asparagus officinalis OX=4686 GN=A4U43_UnF9490 PE=3 SV=1	Intracellular trafficking, secretion, and vesicular transport	vacuolar protein-sorting-associated protein 37 homolog 1-like isoform X2 [Asparagus officinalis]
Asa3G02042	--	--	--	--	GRAM domain	GEM-like protein 1 OS=Arabidopsis thaliana OX=3702 GN=FIP1 PE=1 SV=1	GRAM domain-containing protein OS=Asparagus officinalis OX=4686 GN=A4U43_C03F18800 PE=3 SV=1	Function unknown	GEM-like protein 1 [Asparagus officinalis]
Asa3G02160	Carbohydrate transport and metabolism	Molecular Function: pectate lyase activity (GO:0030570);; Biological Process: pectin catabolic process (GO:0045490);; Molecular Function: metal ion binding (GO:0046872);	K01728|2.0e-159|pop:7457856|K01728 pectate lyase [EC:4.2.2.2] | (RefSeq) probable pectate lyase P59	--	Pectate lyase	Pectate lyase OS=Lilium longiflorum OX=4690 PE=2 SV=1	Pectate lyase OS=Populus trichocarpa OX=3694 GN=POPTR_008G148800 PE=3 SV=2	Carbohydrate transport and metabolism	probable pectate lyase P59 [Populus trichocarpa]
Asa3G02161	--	Molecular Function: protein binding (GO:0005515);	--	--	Tetratricopeptide repeat	protein SLOW GREEN 1, chloroplastic OS=Arabidopsis thaliana OX=3702 GN=SG1 PE=1 SV=1	TPR_REGION domain-containing protein OS=Asparagus officinalis OX=4686 GN=A4U43_C06F8060 PE=4 SV=1	--	protein SLOW GREEN 1, chloroplastic [Asparagus officinalis]
Asa3G02303	--	Molecular Function: ATP transmembrane transporter activity (GO:0005347);; Cellular Component: integral component of membrane (GO:0016021);	K14684|1.5e-40|pop:7486532|K14684 solute carrier family 25 (mitochondrial phosphate transporter), member 23/24/25/41 | (RefSeq) mitochondrial substrate carrier family protein B	Energy production and conversion	Mitochondrial carrier protein	Probable envelope ADP,ATP carrier protein, chloroplastic OS=Arabidopsis thaliana OX=3702 GN=EAAC PE=2 SV=2	Uncharacterized protein OS=Amborella trichopoda OX=13333 GN=AMTR_s00165p00068240 PE=3 SV=1	Energy production and conversion	mitochondrial substrate carrier family protein B [Amborella trichopoda]
Asa3G02304	--	Cellular Component: nucleus (GO:0005634);; Biological Process: polarity specification of adaxial/abaxial axis (GO:0009944);; Biological Process: fruit development (GO:0010154);; Biological Process: abaxial cell fate specification (GO:0010158);; Biological Process: cell fate commitment (GO:0045165);; Biological Process: regulation of shoot apical meristem development (GO:1902183);; Biological Proc…	--	--	YABBY protein	Protein YABBY 4 OS=Oryza sativa subsp. indica OX=39946 GN=YAB4 PE=3 SV=1	protein YABBY 4-like OS=Phoenix dactylifera OX=42345 GN=LOC103705168 PE=3 SV=1	Function unknown	protein YABBY 4-like [Phoenix dactylifera]
Asa3G02315	--	Molecular Function: molecular_function (GO:0003674);; Molecular Function: catalytic activity (GO:0003824);; Cellular Component: cellular_component (GO:0005575);; Cellular Component: obsolete cell (GO:0005623);; Cellular Component: plasma membrane (GO:0005886);; Cellular Component: membrane (GO:0016020);; Molecular Function: hydrolase activity (GO:0016787);; Cellular Component: obsolete cell part …	K13544|1.3e-14|thj:104804464|K13544 pheophorbidase [EC:3.1.1.82] | (RefSeq) pheophorbidase isoform X1	--	alpha/beta hydrolase fold	Putative methylesterase 14, chloroplastic OS=Arabidopsis thaliana OX=3702 GN=MES14 PE=1 SV=1	AB hydrolase-1 domain-containing protein OS=Asparagus officinalis OX=4686 GN=A4U43_UnF5020 PE=4 SV=1	Function unknown	putative methylesterase 14, chloroplastic isoform X1 [Asparagus officinalis]
Asa3G02316	--	Molecular Function: metal ion binding (GO:0046872);	--	--	Zinc finger, C3HC4 type (RING finger)	--	RING-type domain-containing protein OS=Asparagus officinalis OX=4686 GN=A4U43_C01F26940 PE=4 SV=1	Posttranslational modification, protein turnover, chaperones	uncharacterized protein LOC109828924 [Asparagus officinalis]
Asa3G02513	Secondary metabolites biosynthesis, transport and catabolism	Molecular Function: oxidoreductase activity (GO:0016491);; Molecular Function: metal ion binding (GO:0046872);	K04124|7.1e-137|egu:105040246|K04124 gibberellin 3beta-dioxygenase [EC:1.14.11.15] | (RefSeq) gibberellin 3-beta-dioxygenase 1-like	--	2OG-Fe(II) oxygenase superfamily	Gibberellin 3-beta-dioxygenase 1 OS=Pisum sativum OX=3888 GN=LE PE=1 SV=1	Gibberellin 3-oxidase OS=Allium fistulosum OX=35875 GN=GA3ox1 PE=2 SV=1	Secondary metabolites biosynthesis, transport and catabolism	gibberellin 3-oxidase [Allium fistulosum]
Asa3G02514	--	Molecular Function: protein binding (GO:0005515);	--	--	F-box domain	--	--	Function unknown	--
Asa3G02601	--	--	--	--	--	--	DUF1421 domain-containing protein OS=Apostasia shenzhenica OX=1088818 GN=AXF42_Ash020743 PE=4 SV=1	Function unknown	mediator of RNA polymerase II transcription subunit 15-like [Asparagus officinalis]
Asa3G02602	--	Cellular Component: DNA-directed RNA polymerase complex (GO:0000428);; Cellular Component: cellular_component (GO:0005575);; Cellular Component: intracellular (GO:0005622);; Cellular Component: obsolete cell (GO:0005623);; Cellular Component: nucleus (GO:0005634);; Cellular Component: nucleoplasm (GO:0005654);; Biological Process: chromatin organization (GO:0006325);; Biological Process: transcri…	K15174|9.1e-16|aof:109851291|K15174 RNA polymerase II-associated factor 1 | (RefSeq) protein PAF1 homolog	--	--	--	protein PAF1 homolog OS=Phoenix dactylifera OX=42345 GN=LOC103712257 PE=3 SV=1	Transcription	protein PAF1 homolog [Asparagus officinalis]
Asa3G02678	--	Molecular Function: UDP-glycosyltransferase activity (GO:0008194);	K12338|2.2e-15|bna:106397231|K12338 anthocyanidin 3-O-glucoside 5-O-glucosyltransferase [EC:2.4.1.298] | (RefSeq) UDP-glycosyltransferase 75C1-like	--	--	Crocetin glucosyltransferase, chloroplastic OS=Gardenia jasminoides OX=114476 GN=UGT75L6 PE=1 SV=1	UDPGT domain-containing protein OS=Asparagus officinalis OX=4686 GN=A4U43_C01F21670 PE=3 SV=1	--	LOW QUALITY PROTEIN: crocetin glucosyltransferase, chloroplastic-like [Asparagus officinalis]
Asa3G02779	Cell wall/membrane/envelope biogenesis	Molecular Function: GDP-mannose 3,5-epimerase activity (GO:0047918);; Molecular Function: NAD binding (GO:0051287);	K10046|6.2e-128|aof:109833016|K10046 GDP-D-mannose 3', 5'-epimerase [EC:5.1.3.18 5.1.3.-] | (RefSeq) GDP-mannose 3,5-epimerase 1-like	--	NAD dependent epimerase/dehydratase family	GDP-mannose 3,5-epimerase 1 OS=Oryza sativa subsp. japonica OX=39947 GN=GME-1 PE=1 SV=1	Epimerase domain-containing protein OS=Asparagus officinalis OX=4686 GN=A4U43_C07F32240 PE=4 SV=1	--	GDP-mannose 3,5-epimerase 1-like [Asparagus officinalis]
Asa3G02780	--	Molecular Function: phosphorelay sensor kinase activity (GO:0000155);; Cellular Component: integral component of membrane (GO:0016021);	--	--	--	Protein OBERON 1 OS=Arabidopsis thaliana OX=3702 GN=OBE1 PE=1 SV=1	Histidine kinase OS=Nyssa sinensis OX=561372 GN=F0562_008190 PE=4 SV=1	Function unknown	OBERON-like protein [Asparagus officinalis]
Asa3G02954	--	Biological Process: vesicle docking involved in exocytosis (GO:0006904);	K15292|0.0e+00|aof:109837087|K15292 syntaxin-binding protein 1 | (RefSeq) SNARE-interacting protein KEULE	Intracellular trafficking, secretion, and vesicular transport	Sec1 family	SNARE-interacting protein KEULE OS=Arabidopsis thaliana OX=3702 GN=KEU PE=1 SV=2	Uncharacterized protein OS=Asparagus officinalis OX=4686 GN=A4U43_C04F11500 PE=3 SV=1	Intracellular trafficking, secretion, and vesicular transport	SNARE-interacting protein KEULE [Asparagus officinalis]
Asa3G02955	Posttranslational modification, protein turnover, chaperones	Molecular Function: ATP binding (GO:0005524);; Cellular Component: cytoplasm (GO:0005737);; Biological Process: protein folding (GO:0006457);; Molecular Function: unfolded protein binding (GO:0051082);	K09493|2.6e-276|mesc:110615681|K09493 T-complex protein 1 subunit alpha | (RefSeq) T-complex protein 1 subunit alpha	Posttranslational modification, protein turnover, chaperones	TCP-1/cpn60 chaperonin family	T-complex protein 1 subunit alpha OS=Arabidopsis thaliana OX=3702 GN=CCT1 PE=1 SV=1	CCT-alpha OS=Manihot esculenta OX=3983 GN=MANES_05G050400 PE=3 SV=1	Posttranslational modification, protein turnover, chaperones	T-complex protein 1 subunit alpha [Manihot esculenta]
Asa3G03018	--	Molecular Function: transcription regulatory region sequence-specific DNA binding (GO:0000976);; Cellular Component: nucleus (GO:0005634);; Molecular Function: sequence-specific DNA binding (GO:0043565);	--	Transcription	Myb/SANT-like DNA-binding domain	Trihelix transcription factor ASIL2 OS=Arabidopsis thaliana OX=3702 GN=ASIL2 PE=1 SV=1	Uncharacterized protein OS=Musa acuminata subsp. malaccensis OX=214687 PE=4 SV=1	Transcription	PREDICTED: trihelix transcription factor ASIL2-like [Musa acuminata subsp. malaccensis]
Asa3G03019	Amino acid transport and metabolism	Molecular Function: prephenate dehydrogenase (NADP+) activity (GO:0004665);; Biological Process: tyrosine biosynthetic process (GO:0006571);; Molecular Function: prephenate dehydrogenase (NAD+) activity (GO:0008977);	K15227|3.0e-141|nnu:104613112|K15227 arogenate dehydrogenase (NADP+), plant [EC:1.3.1.78] | (RefSeq) arogenate dehydrogenase 2, chloroplastic-like	Amino acid transport and metabolism	Prephenate dehydrogenase	Arogenate dehydrogenase 2, chloroplastic OS=Arabidopsis thaliana OX=3702 GN=TYRAAT2 PE=1 SV=1	Prephenate dehydrogenase OS=Macleaya cordata OX=56857 GN=BVC80_7967g4 PE=4 SV=1	Amino acid transport and metabolism	Prephenate dehydrogenase [Macleaya cordata]
Asa3G03026	--	Cellular Component: proteasome regulatory particle, base subcomplex (GO:0008540);; Molecular Function: enzyme regulator activity (GO:0030234);; Biological Process: regulation of protein catabolic process (GO:0042176);	K03032|2.8e-14|aof:109832794|K03032 26S proteasome regulatory subunit N2 | (RefSeq) 26S proteasome non-ATPase regulatory subunit 1 homolog A-like	Posttranslational modification, protein turnover, chaperones	--	26S proteasome non-ATPase regulatory subunit 1 homolog B OS=Arabidopsis thaliana OX=3702 GN=RPN2B PE=1 SV=1	26S proteasome non-ATPase regulatory subunit 1 homolog OS=Asparagus officinalis OX=4686 GN=A4U43_C03F3220 PE=3 SV=1	Posttranslational modification, protein turnover, chaperones	26S proteasome non-ATPase regulatory subunit 1 homolog A-like [Asparagus officinalis]
Asa3G03027	--	Cellular Component: apoplast (GO:0048046);	K01870|4.9e-32|csat:104723377|K01870 isoleucyl-tRNA synthetase [EC:6.1.1.5] | (RefSeq) isoleucine--tRNA ligase, chloroplastic/mitochondrial-like	--	Dirigent-like protein	Dirigent protein 23 OS=Arabidopsis thaliana OX=3702 GN=DIR23 PE=2 SV=1	Dirigent protein OS=Vigna radiata var. radiata OX=3916 GN=LOC106756854 PE=3 SV=1	Function unknown	PREDICTED: dirigent protein 22-like [Tarenaya hassleriana]
Asa3G03068	--	--	--	--	--	--	Uncharacterized protein OS=Asparagus officinalis OX=4686 GN=A4U43_C03F3790 PE=4 SV=1	--	uncharacterized protein LOC109832841 [Asparagus officinalis]
Asa3G03069	--	Cellular Component: Golgi apparatus (GO:0005794);; Biological Process: protein glycosylation (GO:0006486);; Molecular Function: sialyltransferase activity (GO:0008373);; Cellular Component: integral component of membrane (GO:0016021);	K06613|1.3e-12|bpg:Bathy08g02220|K06613 alpha-N-acetyl-neuraminate alpha-2,8-sialyltransferase (sialyltransferase 8C) [EC:2.4.99.-] | (RefSeq) alpha-2,8-sialyltransferase 8B	Carbohydrate transport and metabolism	Glycosyltransferase family 29 (sialyltransferase)	Sialyltransferase-like protein 4 OS=Oryza sativa subsp. japonica OX=39947 GN=STLP4 PE=2 SV=1	Glycosyl transferase OS=Macleaya cordata OX=56857 GN=BVC80_9101g184 PE=3 SV=1	Carbohydrate transport and metabolism	Glycosyl transferase [Macleaya cordata]
Asa3G03130	--	--	--	--	Protein of unknown function (DUF4057)	--	DUF4057 domain-containing protein OS=Asparagus officinalis OX=4686 GN=A4U43_C03F2130 PE=4 SV=1	Function unknown	uncharacterized protein LOC109832712 [Asparagus officinalis]
Asa3G03218	Lipid transport and metabolism	Molecular Function: iron ion binding (GO:0005506);; Cellular Component: endoplasmic reticulum membrane (GO:0005789);; Biological Process: lipid biosynthetic process (GO:0008610);; Cellular Component: membrane (GO:0016020);; Cellular Component: integral component of membrane (GO:0016021);; Molecular Function: oxidoreductase activity (GO:0016491);	K04713|3.5e-109|mus:103988205|K04713 sphinganine C4-monooxygenase [EC:1.14.18.5] | (RefSeq) sphinganine C4-monooxygenase 2-like	Lipid transport and metabolism	Fatty acid hydroxylase superfamily	Sphinganine C4-monooxygenase 2 OS=Arabidopsis thaliana OX=3702 GN=SBH2 PE=1 SV=1	Fatty acid hydroxylase domain-containing protein OS=Musa acuminata subsp. malaccensis OX=214687 GN=103988205 PE=3 SV=1	Lipid transport and metabolism	PREDICTED: sphinganine C4-monooxygenase 2-like [Musa acuminata subsp. malaccensis]
Asa3G03219	--	Biological Process: ubiquitin-dependent protein catabolic process (GO:0006511);; Molecular Function: ubiquitin protein ligase binding (GO:0031625);	K03869|0.0e+00|egu:105056562|K03869 cullin 3 | (RefSeq) cullin-3A-like isoform X2	Cell cycle control, cell division, chromosome partitioning	Cullin family	Cullin-3A OS=Arabidopsis thaliana OX=3702 GN=CUL3A PE=1 SV=1	cullin-3A-like OS=Nelumbo nucifera OX=4432 GN=LOC104597358 PE=3 SV=1	Cell cycle control, cell division, chromosome partitioning	cullin-3A isoform X2 [Elaeis guineensis]
Asa3G03398	--	Cellular Component: nucleosome (GO:0000786);; Molecular Function: DNA binding (GO:0003677);; Cellular Component: nucleus (GO:0005634);; Molecular Function: protein heterodimerization activity (GO:0046982);	K11253|4.2e-66|ccav:112518929|K11253 histone H3 | (RefSeq) histone H3.2-like	Chromatin structure and dynamics	Core histone H2A/H2B/H3/H4	Histone H3.2 OS=Medicago sativa OX=3879 GN=H3-1.1 PE=1 SV=2	Histone H3 OS=Zostera marina OX=29655 GN=ZOSMA_150G00030 PE=3 SV=1	Chromatin structure and dynamics	histone H3 [Zostera marina]
Asa3G03399	--	Biological Process: response to hypoxia (GO:0001666);; Molecular Function: molecular_function (GO:0003674);; Molecular Function: binding (GO:0005488);; Molecular Function: protein binding (GO:0005515);; Cellular Component: cellular_component (GO:0005575);; Cellular Component: intracellular (GO:0005622);; Cellular Component: obsolete cell (GO:0005623);; Cellular Component: nucleus (GO:0005634);; C…	--	--	PHD - plant homeodomain finger protein	VIN3-like protein 2 OS=Arabidopsis thaliana OX=3702 GN=VIL2 PE=1 SV=1	Fibronectin type-III domain-containing protein OS=Asparagus officinalis OX=4686 GN=A4U43_C05F24630 PE=4 SV=1	Function unknown	VIN3-like protein 2 [Asparagus officinalis]
Asa3G03507	--	Molecular Function: GTPase activity (GO:0003924);; Molecular Function: GTP binding (GO:0005525);; Cellular Component: membrane (GO:0016020);	--	General function prediction only	Guanylate-binding protein, N-terminal domain	--	guanylate-binding protein 4-like OS=Phoenix dactylifera OX=42345 GN=LOC103707321 PE=3 SV=1	Function unknown	LOW QUALITY PROTEIN: guanylate-binding protein 3 [Asparagus officinalis]
Asa3G03508	--	Cellular Component: ubiquitin ligase complex (GO:0000151);; Molecular Function: molecular_function (GO:0003674);; Molecular Function: binding (GO:0005488);; Molecular Function: protein binding (GO:0005515);; Cellular Component: cellular_component (GO:0005575);; Cellular Component: intracellular (GO:0005622);; Cellular Component: obsolete cell (GO:0005623);; Cellular Component: nucleus (GO:0005634…	--	--	BTB/POZ domain	BTB/POZ domain-containing protein POB1 OS=Arabidopsis thaliana OX=3702 GN=POB1 PE=1 SV=2	BTB/POZ domain-containing protein POB1 OS=Apostasia shenzhenica OX=1088818 GN=POB1 PE=4 SV=1	Function unknown	BTB/POZ domain-containing protein POB1 [Apostasia shenzhenica]
Asa3G05078	--	Molecular Function: RNA binding (GO:0003723);	K21444|9.0e-101|aof:109845982|K21444 poly(rC)-binding protein 3/4 | (RefSeq) RNA-binding KH domain-containing protein RCF3	--	KH domain	RNA-binding KH domain-containing protein RCF3 OS=Arabidopsis thaliana OX=3702 GN=RCF3 PE=1 SV=1	Uncharacterized protein OS=Asparagus officinalis OX=4686 GN=A4U43_C06F10940 PE=4 SV=1	RNA processing and modification	RNA-binding KH domain-containing protein RCF3 [Asparagus officinalis]
Asa4G00332	Carbohydrate transport and metabolism	Cellular Component: integral component of membrane (GO:0016021);; Molecular Function: transmembrane transporter activity (GO:0022857);	K03319|1.6e-42|sind:105178279|K03319 divalent anion:Na+ symporter, DASS family | (RefSeq) dicarboxylate transporter 2.1, chloroplastic	--	Sodium:sulfate symporter transmembrane region	Dicarboxylate transporter 2.1, chloroplastic OS=Arabidopsis thaliana OX=3702 GN=DIT2-1 PE=1 SV=1	Uncharacterized protein OS=Asparagus officinalis OX=4686 GN=A4U43_C03F3690 PE=3 SV=1	Inorganic ion transport and metabolism	uncharacterized protein A4U43_C03F3690 [Asparagus officinalis]
Asa4G00601	Translation, ribosomal structure and biogenesis	Molecular Function: RNA binding (GO:0003723);; Molecular Function: structural constituent of ribosome (GO:0003735);; Cellular Component: ribosome (GO:0005840);; Biological Process: translation (GO:0006412);; Cellular Component: ribonucleoprotein complex (GO:1990904);	K02988|8.6e-194|aof:109849056|K02988 small subunit ribosomal protein S5 | (RefSeq) uncharacterized protein LOC109849056	Translation, ribosomal structure and biogenesis	Ribosomal protein S5, C-terminal domain	--	S5 DRBM domain-containing protein OS=Asparagus officinalis OX=4686 GN=A4U43_C07F17590 PE=3 SV=1	Translation, ribosomal structure and biogenesis	uncharacterized protein LOC109849056 [Asparagus officinalis]
Asa4G00722	--	Molecular Function: alpha-L-fucosidase activity (GO:0004560);; Biological Process: metabolic process (GO:0008152);; Molecular Function: hydrolase activity, acting on ester bonds (GO:0016788);	--	--	--	--	GDSL esterase/lipase OS=Apostasia shenzhenica OX=1088818 GN=AXF42_Ash009801 PE=3 SV=1	--	GDSL esterase/lipase At4g16230-like [Phalaenopsis equestris]
Asa4G00723	--	Molecular Function: DNA binding (GO:0003677);; Cellular Component: nucleus (GO:0005634);	K09422|2.7e-93|aof:109832599|K09422 transcription factor MYB, plant | (RefSeq) LOW QUALITY PROTEIN: myb-related protein 306-like	Transcription	Myb-like DNA-binding domain	Myb-related protein 306 OS=Antirrhinum majus OX=4151 GN=MYB306 PE=2 SV=1	R2R3 MYB OS=Iris fulva OX=92176 PE=2 SV=1	--	LOW QUALITY PROTEIN: myb-related protein 306-like [Asparagus officinalis]
Asa4G00807	--	Cellular Component: cellular_component (GO:0005575);; Cellular Component: intracellular (GO:0005622);; Cellular Component: obsolete cell (GO:0005623);; Cellular Component: cytoplasm (GO:0005737);; Biological Process: response to stress (GO:0006950);; Biological Process: biological_process (GO:0008150);; Biological Process: response to temperature stimulus (GO:0009266);; Biological Process: respon…	K13993|6.6e-10|aof:109829206|K13993 HSP20 family protein | (RefSeq) 18.1 kDa class I heat shock protein-like	Posttranslational modification, protein turnover, chaperones	Hsp20/alpha crystallin family	18.1 kDa class I heat shock protein OS=Oryza sativa subsp. japonica OX=39947 GN=HSP18.1 PE=2 SV=1	SHSP domain-containing protein OS=Aegilops tauschii subsp. strangulata OX=200361 PE=3 SV=1	Posttranslational modification, protein turnover, chaperones	hypothetical protein EZV62_002627 [Acer yangbiense]
Asa4G00808	--	Cellular Component: proton-transporting two-sector ATPase complex, catalytic domain (GO:0033178);; Molecular Function: proton-transporting ATPase activity, rotational mechanism (GO:0046961);	K02150|5.4e-36|hbr:110632153|K02150 V-type H+-transporting ATPase subunit E | (RefSeq) V-type proton ATPase subunit E	Energy production and conversion	ATP synthase (E/31 kDa) subunit	V-type proton ATPase subunit E3 OS=Arabidopsis thaliana OX=3702 GN=VHA-E3 PE=2 SV=1	Uncharacterized protein OS=Acer yangbiense OX=1000413 GN=EZV62_023146 PE=3 SV=1	Energy production and conversion	V-type proton ATPase subunit E [Syzygium oleosum]
Asa4G00823	--	Molecular Function: RNA binding (GO:0003723);	--	--	--	--	uncharacterized protein LOC104595608 OS=Nelumbo nucifera OX=4432 GN=LOC104595608 PE=4 SV=1	--	uncharacterized protein LOC109819524 [Asparagus officinalis]
Asa4G01357	--	Molecular Function: molecular_function (GO:0003674);; Molecular Function: DNA-binding transcription factor activity (GO:0003700);; Biological Process: regulation of transcription, DNA-templated (GO:0006355);; Biological Process: biological_process (GO:0008150);; Biological Process: regulation of biosynthetic process (GO:0009889);; Biological Process: regulation of gene expression (GO:0010468);; B…	--	Inorganic ion transport and metabolism	Tesmin/TSO1-like CXC domain, cysteine-rich domain	Protein tesmin/TSO1-like CXC 6 OS=Arabidopsis thaliana OX=3702 GN=TCX6 PE=1 SV=1	CRC domain-containing protein OS=Asparagus officinalis OX=4686 GN=A4U43_C01F4500 PE=3 SV=1	Inorganic ion transport and metabolism	protein tesmin/TSO1-like CXC 5, partial [Asparagus officinalis]
Asa4G01358	General function prediction only	--	K08235|1.1e-08|egu:105048389|K08235 xyloglucan:xyloglucosyl transferase [EC:2.4.1.207] | (RefSeq) probable xyloglucan endotransglucosylase/hydrolase protein 26	--	Glyoxal oxidase N-terminus	Aldehyde oxidase GLOX1 OS=Arabidopsis thaliana OX=3702 GN=GLOX1 PE=2 SV=1	Uncharacterized protein OS=Dendrobium catenatum OX=906689 GN=MA16_Dca013873 PE=4 SV=1	Function unknown	aldehyde oxidase GLOX1-like [Dendrobium catenatum]
Asa4G01836	Amino acid transport and metabolism	Molecular Function: glycine hydroxymethyltransferase activity (GO:0004372);; Biological Process: glycine biosynthetic process from serine (GO:0019264);; Molecular Function: pyridoxal phosphate binding (GO:0030170);; Biological Process: tetrahydrofolate interconversion (GO:0035999);	K00600|7.0e-18|psom:113279749|K00600 glycine hydroxymethyltransferase [EC:2.1.2.1] | (RefSeq) serine hydroxymethyltransferase 3, chloroplastic-like	Amino acid transport and metabolism	Serine hydroxymethyltransferase	Serine hydroxymethyltransferase 3, chloroplastic OS=Arabidopsis thaliana OX=3702 GN=SHM3 PE=1 SV=2	Glycine hydroxymethyltransferase OS=Papaver somniferum OX=3469 GN=C5167_024016 PE=4 SV=1	Amino acid transport and metabolism	PREDICTED: serine hydroxymethyltransferase 3, chloroplastic [Raphanus sativus]
Asa4G01837	Translation, ribosomal structure and biogenesis	Molecular Function: RNA binding (GO:0003723);; Molecular Function: metal ion binding (GO:0046872);	K13094|7.6e-298|aof:109825161|K13094 RNA-binding protein 5/10 | (RefSeq) SUPPRESSOR OF ABI3-5 isoform X1	General function prediction only	RNA recognition motif. (a.k.a. RRM, RBD, or RNP domain)	SUPPRESSOR OF ABI3-5 OS=Arabidopsis thaliana OX=3702 GN=SUA PE=1 SV=2	Uncharacterized protein OS=Asparagus officinalis OX=4686 GN=A4U43_C10F3240 PE=4 SV=1	RNA processing and modification	SUPPRESSOR OF ABI3-5 isoform X1 [Asparagus officinalis]
Asa4G01930	General function prediction only	Molecular Function: anaphase-promoting complex binding (GO:0010997);; Molecular Function: ubiquitin-protein transferase activator activity (GO:0097027);; Biological Process: positive regulation of ubiquitin protein ligase activity (GO:1904668);	K03364|2.3e-193|aof:109837829|K03364 cell division cycle 20-like protein 1, cofactor of APC complex | (RefSeq) protein FIZZY-RELATED 2-like	--	WD domain, G-beta repeat	Protein FIZZY-RELATED 1 OS=Arabidopsis thaliana OX=3702 GN=FZR1 PE=1 SV=1	WD_REPEATS_REGION domain-containing protein OS=Asparagus officinalis OX=4686 GN=A4U43_C04F24210 PE=4 SV=1	--	protein FIZZY-RELATED 2-like [Asparagus officinalis]
Asa4G01931	--	Cellular Component: nucleus (GO:0005634);; Biological Process: regulation of transcription, DNA-templated (GO:0006355);; Molecular Function: sequence-specific DNA binding (GO:0043565);	--	Transcription	Homeobox KN domain	Homeobox protein knotted-1-like 3 OS=Oryza sativa subsp. japonica OX=39947 GN=HOS66 PE=2 SV=1	Homeobox protein HD1 (Fragment) OS=Eleocharis dulcis OX=110284 PE=2 SV=1	Transcription	homeobox protein knotted-1-like 3 [Elaeis guineensis]
Asa4G02153	--	Biological Process: ion transport (GO:0006811);; Cellular Component: integral component of membrane (GO:0016021);	K16075|1.2e-134|var:108319970|K16075 magnesium transporter | (RefSeq) magnesium transporter MRS2-3	Inorganic ion transport and metabolism	--	Magnesium transporter MRS2-3 OS=Arabidopsis thaliana OX=3702 GN=MRS2-3 PE=2 SV=1	Magnesium transporter OS=Asparagus officinalis OX=4686 GN=A4U43_C03F8000 PE=3 SV=1	Inorganic ion transport and metabolism	magnesium transporter MRS2-3 [Asparagus officinalis]
Asa4G02154	--	Molecular Function: fatty acid elongase activity (GO:0009922);; Biological Process: fatty acid elongation, saturated fatty acid (GO:0019367);; Biological Process: sphingolipid biosynthetic process (GO:0030148);; Cellular Component: integral component of endoplasmic reticulum membrane (GO:0030176);; Biological Process: fatty acid elongation, monounsaturated fatty acid (GO:0034625);; Biological Pro…	--	Lipid transport and metabolism	GNS1/SUR4 family	Elongation of fatty acids protein 3-like OS=Arabidopsis thaliana OX=3702 GN=HOS3 PE=2 SV=1	elongation of fatty acids protein 3-like OS=Phoenix dactylifera OX=42345 GN=LOC103712293 PE=3 SV=1	Lipid transport and metabolism	elongation of fatty acids protein 3-like [Phoenix dactylifera]
Asa4G02181	--	Molecular Function: serine-type carboxypeptidase activity (GO:0004185);	K16297|6.9e-33|aof:109832867|K16297 serine carboxypeptidase-like clade II [EC:3.4.16.-] | (RefSeq) serine carboxypeptidase-like 40	--	Serine carboxypeptidase	Serine carboxypeptidase 1 OS=Medicago truncatula OX=3880 GN=SCP1 PE=1 SV=3	Carboxypeptidase OS=Nyssa sinensis OX=561372 GN=F0562_022424 PE=3 SV=1	Posttranslational modification, protein turnover, chaperones	serine carboxypeptidase II-3-like [Ananas comosus]
Asa4G02182	Amino acid transport and metabolism	Molecular Function: serine-type carboxypeptidase activity (GO:0004185);	K16297|1.6e-169|aof:109832867|K16297 serine carboxypeptidase-like clade II [EC:3.4.16.-] | (RefSeq) serine carboxypeptidase-like 40	--	Serine carboxypeptidase	Serine carboxypeptidase 1 OS=Medicago truncatula OX=3880 GN=SCP1 PE=1 SV=3	Carboxypeptidase OS=Asparagus officinalis OX=4686 GN=A4U43_C03F4050 PE=3 SV=1	Posttranslational modification, protein turnover, chaperones	serine carboxypeptidase-like 40 [Asparagus officinalis]
Asa4G02371	--	Molecular Function: polygalacturonase activity (GO:0004650);; Cellular Component: extracellular region (GO:0005576);; Biological Process: carbohydrate metabolic process (GO:0005975);; Biological Process: cell wall organization (GO:0071555);	--	--	--	--	Uncharacterized protein OS=Brassica campestris OX=3711 GN=BRAA01T00467Z PE=3 SV=1	--	unnamed protein product [Brassica rapa]
Asa4G02372	--	Cellular Component: integral component of membrane (GO:0016021);	K10738|5.2e-256|dzi:111295372|K10738 DNA helicase MCM9 [EC:3.6.4.12] | (RefSeq) uncharacterized protein LOC111295372 isoform X1	General function prediction only	LMBR1-like membrane protein	--	Uncharacterized protein OS=Asparagus officinalis OX=4686 GN=A4U43_C03F18600 PE=4 SV=1	Function unknown	LMBR1 domain-containing protein 2 homolog A [Asparagus officinalis]
Asa4G02390	--	Molecular Function: monooxygenase activity (GO:0004497);; Molecular Function: iron ion binding (GO:0005506);; Biological Process: sterol metabolic process (GO:0016125);; Molecular Function: oxidoreductase activity (GO:0016491);; Molecular Function: oxidoreductase activity, acting on paired donors, with incorporation or reduction of molecular oxygen (GO:0016705);; Molecular Function: lyase activit…	K10528|3.1e-17|mtr:MTR_2g087890|K10528 hydroperoxide lyase [EC:4.1.2.-] | (RefSeq) fatty acid hydroperoxide lyase	--	--	Linolenate hydroperoxide lyase, chloroplastic OS=Arabidopsis thaliana OX=3702 GN=CYP74B2 PE=1 SV=1	probable inactive linolenate hydroperoxide lyase OS=Phoenix dactylifera OX=42345 GN=LOC103700822 PE=4 SV=1	Secondary metabolites biosynthesis, transport and catabolism	probable inactive linolenate hydroperoxide lyase [Phoenix dactylifera]
Asa4G02430	--	Molecular Function: purine nucleoside transmembrane transporter activity (GO:0015211);; Cellular Component: integral component of membrane (GO:0016021);	K07893|2.6e-19|ini:109192111|K07893 Ras-related protein Rab-6A | (RefSeq) ras-related protein RABH1b-like	--	Purine nucleobase transmembrane transport	Purine permease 21 OS=Arabidopsis thaliana OX=3702 GN=PUP21 PE=2 SV=2	Uncharacterized protein OS=Asparagus officinalis OX=4686 GN=A4U43_C04F11680 PE=3 SV=1	Function unknown	probable purine permease 11 isoform X1 [Asparagus officinalis]
Asa4G02431	--	Molecular Function: ATP binding (GO:0005524);; Cellular Component: chloroplast stroma (GO:0009570);; Cellular Component: integral component of membrane (GO:0016021);	--	--	Plant protein of unknown function (DUF825)	Protein Ycf2 OS=Calycanthus floridus var. glaucus OX=212734 GN=ycf2-A PE=3 SV=1	Protein Ycf2 OS=Allium sativum OX=4682 GN=ycf2 PE=3 SV=1	Function unknown	hypothetical chloroplast RF21 [Allium sativum]
Asa4G02536	--	--	K22761|2.2e-119|aof:109837842|K22761 DNA-directed primase/polymerase protein [EC:2.7.7.102 2.7.7.7] | (RefSeq) DNA-directed primase/polymerase protein isoform X1	--	Herpesviridae UL52/UL70 DNA primase	--	Uncharacterized protein OS=Asparagus officinalis OX=4686 GN=A4U43_C04F24440 PE=4 SV=1	Function unknown	DNA-directed primase/polymerase protein isoform X2 [Asparagus officinalis]
Asa4G02537	--	Biological Process: mitochondrial RNA metabolic process (GO:0000959);; Molecular Function: molecular_function (GO:0003674);; Molecular Function: nucleic acid binding (GO:0003676);; Molecular Function: RNA binding (GO:0003723);; Molecular Function: catalytic activity (GO:0003824);; Molecular Function: nuclease activity (GO:0004518);; Molecular Function: endonuclease activity (GO:0004519);; Molecul…	K23541|6.8e-72|pda:103710599|K23541 Ca2+/H+ antiporter, TMEM165/GDT1 family | (RefSeq) pentatricopeptide repeat-containing protein At5g04780, mitochondrial-like	General function prediction only	PPR repeat	Pentatricopeptide repeat-containing protein At5g19020, mitochondrial OS=Arabidopsis thaliana OX=3702 GN=PCMP-E42 PE=2 SV=1	Uncharacterized protein OS=Asparagus officinalis OX=4686 GN=A4U43_C02F15980 PE=4 SV=1	Translation, ribosomal structure and biogenesis	pentatricopeptide repeat-containing protein At5g19020, mitochondrial [Asparagus officinalis]
Asa4G02855	--	--	--	--	WRC	--	WRC domain-containing protein OS=Asparagus officinalis OX=4686 GN=A4U43_C04F18400 PE=4 SV=1	Function unknown	uncharacterized protein LOC109837534 isoform X2 [Asparagus officinalis]
Asa4G02856	--	Molecular Function: hydrolase activity, acting on ester bonds (GO:0016788);	--	--	--	--	Lipase_GDSL domain-containing protein OS=Asparagus officinalis OX=4686 GN=A4U43_C06F5280 PE=3 SV=1	Lipid transport and metabolism	GDSL esterase/lipase [Thalictrum thalictroides]
Asa4G02887	Signal transduction mechanisms	Molecular Function: protein kinase activity (GO:0004672);; Molecular Function: ubiquitin-protein transferase activity (GO:0004842);; Molecular Function: ATP binding (GO:0005524);	K17609|1.8e-71|cic:CICLE_v10010213mg|K17609 nucleoredoxin [EC:1.8.1.8] | (RefSeq) hypothetical protein	--	Protein kinase domain	U-box domain-containing protein 33 OS=Arabidopsis thaliana OX=3702 GN=PUB33 PE=2 SV=2	E3 ubiquitin ligase OS=Phoenix dactylifera OX=42345 GN=LOC103717427 PE=4 SV=1	Signal transduction mechanisms	U-box domain-containing protein 33-like isoform X1 [Asparagus officinalis]
Asa4G02976	General function prediction only	Molecular Function: hydrolase activity (GO:0016787);	K14664|1.2e-162|aof:109836800|K14664 IAA-amino acid hydrolase [EC:3.5.1.-] | (RefSeq) IAA-amino acid hydrolase ILR1-like 3	--	Peptidase family M20/M25/M40	IAA-amino acid hydrolase ILR1-like 7 OS=Oryza sativa subsp. japonica OX=39947 GN=ILL7 PE=2 SV=1	M20_dimer domain-containing protein OS=Asparagus officinalis OX=4686 GN=A4U43_C04F7220 PE=3 SV=1	Function unknown	uncharacterized protein A4U43_C04F7220 [Asparagus officinalis]
Asa4G02977	--	Biological Process: reproduction (GO:0000003);; Biological Process: developmental process involved in reproduction (GO:0003006);; Molecular Function: molecular_function (GO:0003674);; Molecular Function: DNA binding (GO:0003677);; Molecular Function: DNA-binding transcription factor activity (GO:0003700);; Cellular Component: cellular_component (GO:0005575);; Cellular Component: intracellular (GO…	K12412|5.3e-07|cann:107862810|K12412 pheromone receptor transcription factor | (RefSeq) agamous-like MADS-box protein AGL62	--	SRF-type transcription factor (DNA-binding and dimerisation domain)	--	MADS-box domain-containing protein OS=Cuscuta campestris OX=132261 GN=CCAM_LOCUS24640 PE=4 SV=1	Transcription	agamous-like MADS-box protein AGL61 [Olea europaea var. sylvestris]
Asa4G03025	--	Biological Process: spliceosomal snRNP assembly (GO:0000387);; Cellular Component: cytosol (GO:0005829);; Cellular Component: plasma membrane (GO:0005886);; Biological Process: chloride transport (GO:0006821);; Biological Process: cell volume homeostasis (GO:0006884);; Cellular Component: methylosome (GO:0034709);; Cellular Component: pICln-Sm protein complex (GO:0034715);	K05019|1.8e-55|pda:103710559|K05019 chloride channel, nucleotide-sensitive, 1A | (RefSeq) chloride conductance regulatory protein ICln	Inorganic ion transport and metabolism	Regulator of volume decrease after cellular swelling	Chloride conductance regulatory protein ICln OS=Arabidopsis thaliana OX=3702 GN=At5g62290 PE=2 SV=1	chloride conductance regulatory protein ICln OS=Phoenix dactylifera OX=42345 GN=LOC103710559 PE=3 SV=1	Inorganic ion transport and metabolism	uncharacterized protein LOC109825422 [Asparagus officinalis]
Asa4G03026	--	Molecular Function: RNA binding (GO:0003723);; Cellular Component: nucleolus (GO:0005730);; Biological Process: rRNA processing (GO:0006364);	K06961|9.2e-13|dzi:111301167|K06961 ribosomal RNA assembly protein | (RefSeq) KRR1 small subunit processome component-like	--	Protein of unknown function (DUF707)	--	KRR1 small subunit processome component OS=Artemisia annua OX=35608 GN=CTI12_AA153750 PE=3 SV=1	RNA processing and modification	KRR1 small subunit processome component [Artemisia annua]
Asa4G03047	--	--	--	--	B-box zinc finger	--	Uncharacterized protein OS=Musa acuminata subsp. malaccensis OX=214687 PE=4 SV=1	Function unknown	uncharacterized protein LOC109832228 isoform X1 [Asparagus officinalis]
Asa4G03472	--	Molecular Function: calcium ion binding (GO:0005509);; Biological Process: calcium-mediated signaling (GO:0019722);	K02183|5.7e-29|boe:106328193|K02183 calmodulin | (RefSeq) calmodulin-like	Signal transduction mechanisms	--	Calmodulin-1/11/16 OS=Daucus carota OX=4039 GN=CAM-1 PE=2 SV=2	Calmodulin OS=Brassica oleracea var. oleracea OX=109376 GN=106328193 PE=3 SV=1	--	PREDICTED: calmodulin-like [Brassica oleracea var. oleracea]
Asa4G03473	--	Molecular Function: RNA polymerase II transcription regulatory region sequence-specific DNA binding (GO:0000977);; Molecular Function: DNA-binding transcription factor activity (GO:0003700);; Cellular Component: nucleus (GO:0005634);; Biological Process: positive regulation of transcription by RNA polymerase II (GO:0045944);; Molecular Function: protein dimerization activity (GO:0046983);	K09264|2.5e-62|aof:109824269|K09264 MADS-box transcription factor, plant | (RefSeq) floral homeotic protein PMADS 2-like	Transcription	SRF-type transcription factor (DNA-binding and dimerisation domain)	MADS-box transcription factor 2 OS=Oryza sativa subsp. japonica OX=39947 GN=MADS2 PE=2 SV=1	PISTILLATA-like MADS box protein OS=Allium sativum OX=4682 PE=2 SV=1	Transcription	PISTILLATA-like MADS box protein [Allium sativum]
Asa4G03493	Signal transduction mechanisms	Cellular Component: cyclin-dependent protein kinase holoenzyme complex (GO:0000307);; Cellular Component: nuclear chromatin (GO:0000790);; Molecular Function: cyclin-dependent protein serine/threonine kinase activity (GO:0004693);; Molecular Function: ATP binding (GO:0005524);; Cellular Component: nucleus (GO:0005634);; Biological Process: protein phosphorylation (GO:0006468);; Molecular Function…	K08819|7.3e-138|sly:101251148|K08819 cyclin-dependent kinase 12/13 [EC:2.7.11.22 2.7.11.23] | (RefSeq) probable serine/threonine-protein kinase At1g09600	Cell cycle control, cell division, chromosome partitioning	Protein kinase domain	Probable serine/threonine-protein kinase At1g09600 OS=Arabidopsis thaliana OX=3702 GN=At1g09600 PE=3 SV=1	probable serine/threonine-protein kinase At1g54610 OS=Phoenix dactylifera OX=42345 GN=LOC103711089 PE=4 SV=1	Signal transduction mechanisms	probable serine/threonine-protein kinase At1g54610 [Asparagus officinalis]
Asa4G03610	--	Molecular Function: secondary active sulfate transmembrane transporter activity (GO:0008271);; Cellular Component: integral component of membrane (GO:0016021);	K17471|7.6e-25|atr:18422280|K17471 sulfate transporter 3 | (RefSeq) probable sulfate transporter 3.3	Inorganic ion transport and metabolism	Sulfate permease family	Probable sulfate transporter 3.3 OS=Arabidopsis thaliana OX=3702 GN=SULTR3;3 PE=2 SV=2	Putative sulfate transporter 3.4 OS=Apostasia shenzhenica OX=1088818 GN=SULTR3:4 PE=3 SV=1	Inorganic ion transport and metabolism	putative sulfate transporter 3.4 [Apostasia shenzhenica]
Asa4G03611	--	Molecular Function: protein serine/threonine kinase activity (GO:0004674);; Molecular Function: ATP binding (GO:0005524);; Cellular Component: integral component of membrane (GO:0016021);	K13420|2.0e-11|spen:107015604|K13420 LRR receptor-like serine/threonine-protein kinase FLS2 [EC:2.7.11.1] | (RefSeq) receptor kinase-like protein Xa21	--	--	LRR receptor-like serine/threonine-protein kinase EFR OS=Arabidopsis thaliana OX=3702 GN=EFR PE=1 SV=1	Protein kinase domain-containing protein OS=Asparagus officinalis OX=4686 GN=A4U43_C01F32780 PE=3 SV=1	Signal transduction mechanisms	uncharacterized protein A4U43_C01F32780 [Asparagus officinalis]
Asa4G03642	--	Molecular Function: structural constituent of ribosome (GO:0003735);; Cellular Component: ribosome (GO:0005840);; Biological Process: translation (GO:0006412);	K02917|9.2e-51|aof:109849484|K02917 large subunit ribosomal protein L35Ae | (RefSeq) 60S ribosomal protein L35a-1-like	Translation, ribosomal structure and biogenesis	Ribosomal protein L35Ae	60S ribosomal protein L35a-1 OS=Arabidopsis thaliana OX=3702 GN=RPL35AA PE=3 SV=1	Uncharacterized protein OS=Lotus japonicus OX=34305 PE=2 SV=1	Translation, ribosomal structure and biogenesis	60S ribosomal protein L35a-1-like [Asparagus officinalis]
Asa4G03643	--	Biological Process: microtubule cytoskeleton organization (GO:0000226);; Biological Process: mitotic cell cycle (GO:0000278);; Molecular Function: GTPase activity (GO:0003924);; Molecular Function: structural constituent of cytoskeleton (GO:0005200);; Molecular Function: GTP binding (GO:0005525);; Cellular Component: cytoplasm (GO:0005737);; Cellular Component: microtubule (GO:0005874);; Biologic…	K07375|6.1e-255|pda:103698491|K07375 tubulin beta | (RefSeq) tubulin beta-2 chain-like	Cytoskeleton	Tubulin/FtsZ family, GTPase domain	Tubulin beta-1 chain OS=Lupinus albus OX=3870 GN=TUBB1 PE=3 SV=1	Tubulin beta chain OS=Phoenix dactylifera OX=42345 GN=LOC103698491 PE=3 SV=1	Cytoskeleton	tubulin beta-2 chain-like [Phoenix dactylifera]
Asa4G03708	--	Cellular Component: integral component of membrane (GO:0016021);	--	--	Protein of unknown function (DUF3537)	--	Uncharacterized protein OS=Dendrobium catenatum OX=906689 GN=MA16_Dca013386 PE=4 SV=1	Function unknown	uncharacterized protein LOC110106869 [Dendrobium catenatum]
Asa4G03709	Defense mechanisms	Cellular Component: nucleus (GO:0005634);; Cellular Component: chromosome (GO:0005694);; Molecular Function: zinc ion binding (GO:0008270);; Molecular Function: histone-lysine N-methyltransferase activity (GO:0018024);	K11420|6.9e-191|obr:102710125|K11420 [histone H3]-lysine9 N-trimethyltransferase EHMT [EC:2.1.1.355] | (RefSeq) histone-lysine N-methyltransferase, H3 lysine-9 specific SUVH1-like	--	SAD/SRA domain	Histone-lysine N-methyltransferase, H3 lysine-9 specific SUVH1 OS=Arabidopsis thaliana OX=3702 GN=SUVH1 PE=2 SV=1	Uncharacterized protein OS=Asparagus officinalis OX=4686 GN=A4U43_C02F14470 PE=4 SV=1	Chromatin structure and dynamics	histone-lysine N-methyltransferase, H3 lysine-9 specific SUVH3-like [Asparagus officinalis]
Asa4G03816	--	Molecular Function: protease binding (GO:0002020);; Molecular Function: molecular_function (GO:0003674);; Molecular Function: enzyme inhibitor activity (GO:0004857);; Molecular Function: endopeptidase inhibitor activity (GO:0004866);; Molecular Function: cysteine-type endopeptidase inhibitor activity (GO:0004869);; Molecular Function: binding (GO:0005488);; Molecular Function: protein binding (GO…	--	--	Aspartic acid proteinase inhibitor	--	Cystatin domain-containing protein OS=Ensete ventricosum OX=4639 GN=BHM03_00013393 PE=3 SV=1	Carbohydrate transport and metabolism	hypothetical protein BHM03_00013393 [Ensete ventricosum]
Asa4G03817	--	Molecular Function: ATP binding (GO:0005524);; Molecular Function: kinase activity (GO:0016301);	K15918|1.4e-75|aof:109822239|K15918 D-glycerate 3-kinase [EC:2.7.1.31] | (RefSeq) D-glycerate 3-kinase, chloroplastic	General function prediction only	--	D-glycerate 3-kinase, chloroplastic OS=Arabidopsis thaliana OX=3702 GN=GLYK PE=1 SV=2	D-glycerate 3-kinase, chloroplastic-like protein OS=Albuca bracteata OX=82047 GN=GLYK PE=2 SV=1	Function unknown	D-glycerate 3-kinase, chloroplastic-like protein [Albuca bracteata]
Asa4G03849	--	Cellular Component: endoplasmic reticulum membrane (GO:0005789);; Cellular Component: integral component of membrane (GO:0016021);; Molecular Function: transferase activity (GO:0016740);; Biological Process: protein N-linked glycosylation via asparagine (GO:0018279);	K12670|7.0e-20|egr:104453501|K12670 oligosaccharyltransferase complex subunit beta | (RefSeq) dolichyl-diphosphooligosaccharide--protein glycosyltransferase 48 kDa subunit	Posttranslational modification, protein turnover, chaperones	--	Dolichyl-diphosphooligosaccharide--protein glycosyltransferase 48 kDa subunit OS=Oryza sativa subsp. japonica OX=39947 GN=OST48 PE=2 SV=1	Dolichyl-diphosphooligosaccharide--protein glycosyltransferase 48 kDa subunit OS=Corchorus olitorius OX=93759 GN=COLO4_22139 PE=3 SV=1	Posttranslational modification, protein turnover, chaperones	Dolichyl-diphosphooligosaccharide--protein glycosyltransferase subunit WBP1 [Corchorus olitorius]
Asa4G04989	--	Biological Process: ubiquitin-dependent protein catabolic process (GO:0006511);; Biological Process: multicellular organism development (GO:0007275);; Molecular Function: zinc ion binding (GO:0008270);; Biological Process: intracellular signal transduction (GO:0035556);; Cellular Component: host cell nucleus (GO:0042025);	K04506|1.8e-128|aof:109840005|K04506 E3 ubiquitin-protein ligase SIAH1 [EC:2.3.2.27] | (RefSeq) E3 ubiquitin-protein ligase SINAT5	General function prediction only	Seven in absentia protein family	E3 ubiquitin-protein ligase SINAT5 OS=Arabidopsis thaliana OX=3702 GN=SINAT5 PE=1 SV=2	RING-type E3 ubiquitin transferase OS=Asparagus officinalis OX=4686 GN=A4U43_C05F19860 PE=3 SV=1	Posttranslational modification, protein turnover, chaperones	E3 ubiquitin-protein ligase SINAT5 [Asparagus officinalis]
Asa4G04990	--	--	--	--	--	--	--	Function unknown	putative F-box protein At1g19160 [Asparagus officinalis]
Asa4G06163	Cell motility	Cellular Component: integral component of membrane (GO:0016021);; Molecular Function: cellulose synthase (UDP-forming) activity (GO:0016760);; Biological Process: cellulose biosynthetic process (GO:0030244);; Biological Process: cell wall organization (GO:0071555);	K20924|0.0e+00|aof:109837135|K20924 cellulose synthase-like protein [EC:2.4.1.-] | (RefSeq) cellulose synthase-like protein D3	--	Cellulose synthase	Cellulose synthase-like protein D3 OS=Arabidopsis thaliana OX=3702 GN=CSLD3 PE=1 SV=1	Uncharacterized protein OS=Asparagus officinalis OX=4686 GN=A4U43_C04F12080 PE=4 SV=1	Carbohydrate transport and metabolism	cellulose synthase-like protein D3 [Asparagus officinalis]
Asa4G06164	--	Biological Process: intracellular protein transport (GO:0006886);; Biological Process: endoplasmic reticulum to Golgi vesicle-mediated transport (GO:0006888);; Molecular Function: zinc ion binding (GO:0008270);; Cellular Component: COPII vesicle coat (GO:0030127);	K14007|0.0e+00|aof:109825038|K14007 protein transport protein SEC24 | (RefSeq) protein transport protein Sec24-like At4g32640	Intracellular trafficking, secretion, and vesicular transport	Sec23/Sec24 trunk domain	Protein transport protein Sec24-like At4g32640 OS=Arabidopsis thaliana OX=3702 GN=At4g32640 PE=3 SV=3	protein transport protein Sec24-like At4g32640 isoform X1 OS=Phoenix dactylifera OX=42345 GN=LOC103706546 PE=3 SV=2	Intracellular trafficking, secretion, and vesicular transport	protein transport protein Sec24-like At4g32640 [Asparagus officinalis]
Asa4G06217	Inorganic ion transport and metabolism	Molecular Function: calcium transmembrane transporter activity, phosphorylative mechanism (GO:0005388);; Molecular Function: calmodulin binding (GO:0005516);; Molecular Function: ATP binding (GO:0005524);; Cellular Component: integral component of membrane (GO:0016021);	K01537|0.0e+00|aof:109830012|K01537 P-type Ca2+ transporter type 2C [EC:7.2.2.10] | (RefSeq) calcium-transporting ATPase 1, plasma membrane-type-like	Inorganic ion transport and metabolism	Cation transporting ATPase, C-terminus	Calcium-transporting ATPase 10, plasma membrane-type OS=Oryza sativa subsp. japonica OX=39947 GN=ACA10 PE=2 SV=1	Calcium-transporting ATPase OS=Asparagus officinalis OX=4686 GN=A4U43_C02F3130 PE=3 SV=1	Inorganic ion transport and metabolism	calcium-transporting ATPase 1, plasma membrane-type-like [Asparagus officinalis]
Asa4G06218	--	Cellular Component: condensin complex (GO:0000796);; Biological Process: mitotic chromosome condensation (GO:0007076);	K06676|3.7e-237|aof:109840726|K06676 condensin complex subunit 2 | (RefSeq) condensin complex subunit 2-like isoform X1	--	Condensin complex subunit 2	Condensin complex subunit 2 OS=Arabidopsis thaliana OX=3702 GN=CAPH PE=1 SV=1	Condensin complex subunit 2 OS=Asparagus officinalis OX=4686 GN=A4U43_C05F27960 PE=3 SV=1	--	condensin complex subunit 2-like isoform X1 [Asparagus officinalis]
Asa5G00077	--	Biological Process: DNA replication initiation (GO:0006270);; Biological Process: cell division (GO:0051301);	K02213|5.0e-23|egu:105046250|K02213 cell division control protein 6 | (RefSeq) cell division control protein 6 homolog	--	--	Cell division control protein 6 homolog B OS=Arabidopsis thaliana OX=3702 GN=CDC6B PE=2 SV=1	Cell division control protein OS=Asparagus officinalis OX=4686 GN=A4U43_C02F170 PE=3 SV=1	--	cell division control protein 6 homolog [Elaeis guineensis]
Asa5G00078	Translation, ribosomal structure and biogenesis	Molecular Function: structural constituent of ribosome (GO:0003735);; Cellular Component: ribosome (GO:0005840);; Biological Process: translation (GO:0006412);; Cellular Component: plastid (GO:0009536);; Molecular Function: rRNA binding (GO:0019843);	K02878|7.5e-25|pda:9405966|K02878 large subunit ribosomal protein L16 | (RefSeq) rpl16, PhdaC_p98; 50S ribosomal protein L16	Translation, ribosomal structure and biogenesis	Ribosomal protein L16p/L10e	50S ribosomal protein L16, chloroplastic OS=Acorus americanus OX=263995 GN=rpl16 PE=3 SV=1	Ribosomal protein L16 OS=Canna indica OX=4628 GN=rpl16 PE=3 SV=1	Translation, ribosomal structure and biogenesis	ribosomal protein L16 [Canna indica]
Asa5G00560	--	Molecular Function: alliin lyase activity (GO:0047654);	K14548|7.5e-91|mesc:110609029|K14548 U3 small nucleolar RNA-associated protein 4 | (RefSeq) LOW QUALITY PROTEIN: U3 small nucleolar RNA-associated protein 4 homolog	--	Allinase	Alliin lyase (Fragment) OS=Allium cepa var. aggregatum OX=28911 PE=2 SV=1	Root-type alliinase (Fragment) OS=Allium sativum OX=4682 PE=2 SV=1	Function unknown	root-type alliinase, partial [Allium sativum]
Asa5G00561	Carbohydrate transport and metabolism	Molecular Function: oxidoreductase activity, acting on the aldehyde or oxo group of donors, NAD or NADP as acceptor (GO:0016620);	K00134|2.5e-17|gab:108460495|K00134 glyceraldehyde 3-phosphate dehydrogenase [EC:1.2.1.12] | (RefSeq) glyceraldehyde-3-phosphate dehydrogenase 2, cytosolic	Carbohydrate transport and metabolism	Glyceraldehyde 3-phosphate dehydrogenase, C-terminal domain	Glyceraldehyde-3-phosphate dehydrogenase, cytosolic OS=Magnolia liliiflora OX=3403 GN=GAPC PE=2 SV=1	Glyceraldehyde-3-phosphate dehydrogenase GAPC2 (Fragment) OS=Allium porrum OX=4681 GN=GAPC2 PE=3 SV=1	Carbohydrate transport and metabolism	glyceraldehyde-3-phosphate dehydrogenase GAPC2, partial [Allium ampeloprasum]
Asa5G00599	--	Molecular Function: anaphase-promoting complex binding (GO:0010997);; Biological Process: negative regulation of organ growth (GO:0046621);	--	--	--	Protein SAMBA OS=Arabidopsis thaliana OX=3702 GN=SAMBA PE=1 SV=1	Uncharacterized protein OS=Asparagus officinalis OX=4686 GN=A4U43_C04F14340 PE=4 SV=1	--	uncharacterized protein LOC109837279 [Asparagus officinalis]
Asa5G00600	Transcription	Molecular Function: RNA binding (GO:0003723);; Molecular Function: ribonuclease III activity (GO:0004525);; Molecular Function: ATP binding (GO:0005524);; Biological Process: RNA processing (GO:0006396);; Biological Process: gene silencing by RNA (GO:0031047);	K11592|0.0e+00|aof:109824208|K11592 endoribonuclease Dicer [EC:3.1.26.-] | (RefSeq) endoribonuclease Dicer homolog 2a	RNA processing and modification	Ribonuclease III domain	Endoribonuclease Dicer homolog 2a OS=Oryza sativa subsp. japonica OX=39947 GN=DCL2A PE=2 SV=1	Uncharacterized protein OS=Asparagus officinalis OX=4686 GN=A4U43_C09F15920 PE=3 SV=1	RNA processing and modification	endoribonuclease Dicer homolog 2a [Asparagus officinalis]
Asa5G00923	--	--	K19026|5.1e-43|aof:109827450|K19026 spatacsin | (RefSeq) uncharacterized protein LOC109827450	Function unknown	Spatacsin C-terminus	--	Spatacsin_C domain-containing protein OS=Asparagus officinalis OX=4686 GN=A4U43_C01F22330 PE=4 SV=1	Cell wall/membrane/envelope biogenesis	uncharacterized protein A4U43_C01F22330 [Asparagus officinalis]
Asa5G00924	--	Cellular Component: integral component of membrane (GO:0016021);	--	--	--	Succinate dehydrogenase subunit 4, mitochondrial OS=Oryza sativa subsp. japonica OX=39947 GN=SDH4 PE=1 SV=1	Succinate dehydrogenase subunit 4, mitochondrial OS=Ananas comosus OX=4615 GN=ACMD2_04957 PE=4 SV=1	--	Succinate dehydrogenase subunit 4, mitochondrial [Ananas comosus]
Asa5G01140	General function prediction only	Molecular Function: GTP binding (GO:0005525);	K03977|6.3e-87|ota:OT_ostta11g02120|K03977 GTPase | (RefSeq) P-loop containing nucleoside triphosphate hydrolase	Translation, ribosomal structure and biogenesis	KH-domain-like of EngA bacterial GTPase enzymes, C-terminal	Probable tRNA modification GTPase MnmE OS=Cyanidium caldarium OX=2771 GN=mnmE PE=3 SV=1	GTP-binding protein EngA OS=Asparagus officinalis OX=4686 GN=A4U43_C03F26620 PE=3 SV=1	Translation, ribosomal structure and biogenesis	uncharacterized protein LOC109834438 isoform X1 [Asparagus officinalis]
Asa5G01141	--	Biological Process: protein glycosylation (GO:0006486);; Molecular Function: transferase activity, transferring glycosyl groups (GO:0016757);	K20870|1.5e-180|mus:103989773|K20870 putative beta-1,4-xylosyltransferase IRX10 [EC:2.4.2.-] | (RefSeq) uncharacterized protein LOC103989773 isoform X1	--	Exostosin family	Probable glucuronoxylan glucuronosyltransferase F8H OS=Arabidopsis thaliana OX=3702 GN=F8H PE=2 SV=1	EGF-like domain-containing protein OS=Musa acuminata subsp. malaccensis OX=214687 PE=3 SV=1	--	uncharacterized protein LOC109819761 [Asparagus officinalis]
Asa5G01270	--	Molecular Function: structural constituent of ribosome (GO:0003735);; Cellular Component: ribosome (GO:0005840);; Biological Process: translation (GO:0006412);; Molecular Function: rRNA binding (GO:0019843);	K02987|1.8e-06|zma:103633018|K02987 small subunit ribosomal protein S4e | (RefSeq) lysine-specific demethylase JMJ25	Translation, ribosomal structure and biogenesis	--	40S ribosomal protein S4 OS=Zea mays OX=4577 GN=RPS4 PE=2 SV=1	40S ribosomal protein S4 OS=Panicum miliaceum OX=4540 GN=C2845_PM05G23330 PE=3 SV=1	--	hypothetical protein C2845_PM05G23330 [Panicum miliaceum]
Asa5G01446	--	Biological Process: response to auxin (GO:0009733);	K14488|1.1e-28|aof:109837067|K14488 SAUR family protein | (RefSeq) auxin-responsive protein SAUR50-like	--	Auxin responsive protein	Auxin-responsive protein SAUR50 OS=Arabidopsis thaliana OX=3702 GN=SAUR50 PE=1 SV=1	Uncharacterized protein OS=Asparagus officinalis OX=4686 GN=A4U43_C04F11010 PE=3 SV=1	Function unknown	auxin-responsive protein SAUR50-like [Asparagus officinalis]
Asa5G01447	Translation, ribosomal structure and biogenesis	Biological Process: ribosomal small subunit assembly (GO:0000028);; Molecular Function: mRNA binding (GO:0003729);; Molecular Function: structural constituent of ribosome (GO:0003735);; Cellular Component: ribosome (GO:0005840);; Biological Process: translation (GO:0006412);; Molecular Function: rRNA binding (GO:0019843);; Cellular Component: cytosolic small ribosomal subunit (GO:0022627);	K02989|1.1e-96|atr:18448857|K02989 small subunit ribosomal protein S5e | (RefSeq) 40S ribosomal protein S5	Translation, ribosomal structure and biogenesis	Ribosomal protein S7p/S5e	40S ribosomal protein S5 (Fragment) OS=Cicer arietinum OX=3827 GN=RPS5 PE=2 SV=1	Ribosomal_S7 domain-containing protein OS=Amborella trichopoda OX=13333 GN=AMTR_s00068p00119380 PE=3 SV=1	Translation, ribosomal structure and biogenesis	40S ribosomal protein S5 [Amborella trichopoda]
Asa5G01482	--	--	K03456|4.8e-14|aof:109840215|K03456 serine/threonine-protein phosphatase 2A regulatory subunit A | (RefSeq) LOW QUALITY PROTEIN: serine/threonine-protein phosphatase 2A 65 kDa regulatory subunit A beta isoform-like	Signal transduction mechanisms	HEAT repeat	Protein phosphatase PP2A regulatory subunit A (Fragment) OS=Pisum sativum OX=3888 PE=2 SV=1	Armadillo-like helical OS=Gossypium australe OX=47621 GN=EPI10_026490 PE=4 SV=1	Signal transduction mechanisms	Armadillo-like helical [Gossypium australe]
Asa5G01483	--	Cellular Component: membrane (GO:0016020);	--	--	--	Stromal cell-derived factor 2-like protein OS=Arabidopsis thaliana OX=3702 GN=SDF2 PE=1 SV=1	stromal cell-derived factor 2-like protein OS=Phoenix dactylifera OX=42345 GN=LOC103712239 PE=4 SV=1	Posttranslational modification, protein turnover, chaperones	MIR motif [Macleaya cordata]
Asa5G01785	Carbohydrate transport and metabolism	Molecular Function: beta-galactosidase activity (GO:0004565);; Cellular Component: cell wall (GO:0005618);; Cellular Component: vacuole (GO:0005773);; Biological Process: carbohydrate metabolic process (GO:0005975);; Molecular Function: carbohydrate binding (GO:0030246);	K12309|1.2e-296|ath:AT3G52840|K12309 beta-galactosidase [EC:3.2.1.23] | (RefSeq) BGAL2; beta-galactosidase 2	Carbohydrate transport and metabolism	Glycosyl hydrolases family 35	Beta-galactosidase 2 OS=Oryza sativa subsp. japonica OX=39947 GN=Os01g0580200 PE=2 SV=1	Beta-galactosidase OS=Phoenix dactylifera OX=42345 GN=LOC103695794 PE=3 SV=1	Carbohydrate transport and metabolism	PREDICTED: beta-galactosidase 2 isoform X1 [Musa acuminata subsp. malaccensis]
Asa5G01793	--	Biological Process: chloroplast relocation (GO:0009902);	--	--	LysM domain	Protein PLASTID MOVEMENT IMPAIRED 1-RELATED 1 OS=Arabidopsis thaliana OX=3702 GN=PMIR1 PE=2 SV=1	protein PLASTID MOVEMENT IMPAIRED 1-RELATED 1-like OS=Phoenix dactylifera OX=42345 GN=LOC103724349 PE=4 SV=1	Function unknown	protein PLASTID MOVEMENT IMPAIRED 1-RELATED 1 [Ananas comosus]
Asa5G01794	--	Cellular Component: vacuolar proton-transporting V-type ATPase, V1 domain (GO:0000221);; Molecular Function: proton-exporting ATPase activity, phosphorylative mechanism (GO:0008553);; Molecular Function: proton-transporting ATPase activity, rotational mechanism (GO:0046961);	K02148|1.7e-189|aof:109835656|K02148 V-type H+-transporting ATPase subunit C | (RefSeq) V-type proton ATPase subunit C	Energy production and conversion	V-ATPase subunit C	V-type proton ATPase subunit C OS=Arabidopsis thaliana OX=3702 GN=VHA-C PE=1 SV=1	V-type proton ATPase subunit C OS=Phoenix dactylifera OX=42345 GN=LOC103695793 PE=3 SV=1	Energy production and conversion	V-type proton ATPase subunit C [Asparagus officinalis]
Asa5G02614	--	Cellular Component: endoplasmic reticulum membrane (GO:0005789);; Cellular Component: plasma membrane (GO:0005886);; Cellular Component: integral component of membrane (GO:0016021);; Biological Process: endoplasmic reticulum-plasma membrane tethering (GO:0061817);; Biological Process: endoplasmic reticulum membrane organization (GO:0090158);	--	--	--	--	vesicle-associated protein 1-2-like OS=Phoenix dactylifera OX=42345 GN=LOC103716735 PE=4 SV=1	--	vesicle-associated protein 1-2 isoform X2 [Elaeis guineensis]
Asa5G02615	--	Molecular Function: DNA binding (GO:0003677);; Cellular Component: nucleus (GO:0005634);; Biological Process: regulation of transcription, DNA-templated (GO:0006355);; Biological Process: auxin-activated signaling pathway (GO:0009734);	K14486|3.5e-86|gmx:100819023|K14486 auxin response factor | (RefSeq) auxin response factor 1 isoform X1	--	B3 DNA binding domain	Auxin response factor 2A OS=Solanum lycopersicum OX=4081 GN=ARF2A PE=1 SV=1	Auxin response factor OS=Papaver somniferum OX=3469 GN=C5167_006977 PE=3 SV=1	Transcription	LOW QUALITY PROTEIN: auxin response factor 2-like [Asparagus officinalis]
Asa5G02938	--	Molecular Function: phosphatidylinositol phospholipase C activity (GO:0004435);; Biological Process: lipid catabolic process (GO:0016042);; Biological Process: intracellular signal transduction (GO:0035556);	K05857|2.5e-182|aof:109847451|K05857 phosphatidylinositol phospholipase C, delta [EC:3.1.4.11] | (RefSeq) LOW QUALITY PROTEIN: phosphoinositide phospholipase C 4-like	Signal transduction mechanisms	Phosphatidylinositol-specific phospholipase C, X domain	Phosphoinositide phospholipase C 4 OS=Arabidopsis thaliana OX=3702 GN=PLC4 PE=2 SV=2	Phosphoinositide phospholipase C OS=Asparagus officinalis OX=4686 GN=A4U43_C05F5260 PE=4 SV=1	Lipid transport and metabolism	LOW QUALITY PROTEIN: phosphoinositide phospholipase C 4-like [Asparagus officinalis]
Asa5G03086	--	Molecular Function: molecular_function (GO:0003674);; Molecular Function: catalytic activity (GO:0003824);; Molecular Function: ubiquitin-protein transferase activity (GO:0004842);; Cellular Component: cellular_component (GO:0005575);; Cellular Component: intracellular (GO:0005622);; Cellular Component: obsolete cell (GO:0005623);; Cellular Component: nucleus (GO:0005634);; Biological Process: ce…	K16275|7.7e-85|aof:109850460|K16275 E3 ubiquitin-protein ligase BAH [EC:2.3.2.27] | (RefSeq) probable E3 ubiquitin-protein ligase BAH1-like 1	--	RING-type zinc-finger	Probable E3 ubiquitin-protein ligase BAH1-like 1 OS=Oryza sativa subsp. indica OX=39946 GN=OsI_12825 PE=3 SV=1	RING-type E3 ubiquitin transferase OS=Asparagus officinalis OX=4686 GN=A4U43_C07F33860 PE=4 SV=1	Posttranslational modification, protein turnover, chaperones	probable E3 ubiquitin-protein ligase BAH1-like 1 [Asparagus officinalis]
Asa5G03087	Signal transduction mechanisms	Cellular Component: integral component of membrane (GO:0016021);	K17991|2.9e-29|sbi:8065742|K17991 peroxygenase [EC:1.11.2.3] | (RefSeq) probable peroxygenase 4	--	Caleosin related protein	Probable peroxygenase 5 OS=Arabidopsis thaliana OX=3702 GN=PXG5 PE=2 SV=1	Uncharacterized protein OS=Oryza sativa subsp. japonica OX=39947 GN=OsJ_20851 PE=3 SV=1	Function unknown	hypothetical protein OsJ_20851 [Oryza sativa Japonica Group]
Asa5G03152	--	Cellular Component: integral component of membrane (GO:0016021);	K19040|2.3e-55|aof:109824100|K19040 E3 ubiquitin-protein ligase ATL10/75/76/77/78 [EC:2.3.2.27] | (RefSeq) RING-H2 finger protein ATL73-like	Posttranslational modification, protein turnover, chaperones	Ring finger domain	RING-H2 finger protein ATL78 OS=Arabidopsis thaliana OX=3702 GN=ATL78 PE=2 SV=1	RING-type domain-containing protein OS=Asparagus officinalis OX=4686 GN=A4U43_C09F1530 PE=4 SV=1	Posttranslational modification, protein turnover, chaperones	RING-H2 finger protein ATL73-like [Asparagus officinalis]
Asa5G03153	--	--	--	--	Myb/SANT-like DNA-binding domain	--	Uncharacterized protein OS=Papaver somniferum OX=3469 GN=C5167_006185 PE=4 SV=1	Function unknown	uncharacterized protein LOC109824110 [Asparagus officinalis]
Asa5G03415	--	Molecular Function: double-stranded DNA binding (GO:0003690);; Biological Process: regulation of transcription, DNA-templated (GO:0006355);; Cellular Component: chloroplast (GO:0009507);; Biological Process: chloroplast organization (GO:0009658);; Biological Process: developmental process (GO:0032502);	K15032|1.6e-18|lang:109328261|K15032 mTERF domain-containing protein, mitochondrial | (RefSeq) transcription termination factor MTEF1, chloroplastic-like	--	mTERF	--	Uncharacterized protein OS=Erythranthe guttata OX=4155 GN=MIMGU_mgv1a027164mg PE=3 SV=1	Transcription	PREDICTED: uncharacterized protein LOC105951353 [Erythranthe guttata]
Asa5G03472	--	Molecular Function: iron ion binding (GO:0005506);; Cellular Component: cytoplasm (GO:0005737);; Biological Process: inositol catabolic process (GO:0019310);; Molecular Function: inositol oxygenase activity (GO:0050113);	K00469|1.3e-56|aof:109826551|K00469 inositol oxygenase [EC:1.13.99.1] | (RefSeq) probable inositol oxygenase	General function prediction only	Myo-inositol oxygenase	Inositol oxygenase 1 OS=Arabidopsis thaliana OX=3702 GN=MIOX1 PE=2 SV=1	Inositol oxygenase OS=Asparagus officinalis OX=4686 GN=A4U43_C01F20760 PE=3 SV=1	Replication, recombination and repair	probable inositol oxygenase [Asparagus officinalis]
Asa5G03473	--	Molecular Function: ferroxidase activity (GO:0004322);; Molecular Function: copper ion binding (GO:0005507);; Cellular Component: plasma membrane (GO:0005886);; Biological Process: iron ion transport (GO:0006826);; Biological Process: iron ion homeostasis (GO:0055072);	K19791|1.5e-210|egu:105059072|K19791 iron transport multicopper oxidase | (RefSeq) monocopper oxidase-like protein SKS1	Secondary metabolites biosynthesis, transport and catabolism	Multicopper oxidase	Monocopper oxidase-like protein SKU5 OS=Arabidopsis thaliana OX=3702 GN=SKU5 PE=1 SV=1	monocopper oxidase-like protein SKU5 OS=Phoenix dactylifera OX=42345 GN=LOC103700006 PE=3 SV=1	Secondary metabolites biosynthesis, transport and catabolism	monocopper oxidase-like protein SKS1 [Elaeis guineensis]
Asa5G04021	Energy production and conversion	Molecular Function: glutathione-disulfide reductase activity (GO:0004362);; Biological Process: glutathione metabolic process (GO:0006749);; Biological Process: cell redox homeostasis (GO:0045454);; Molecular Function: flavin adenine dinucleotide binding (GO:0050660);; Molecular Function: NADP binding (GO:0050661);	K00383|3.1e-100|aof:109834509|K00383 glutathione reductase (NADPH) [EC:1.8.1.7] | (RefSeq) glutathione reductase, chloroplastic	Secondary metabolites biosynthesis, transport and catabolism	Pyridine nucleotide-disulphide oxidoreductase	Glutathione reductase, chloroplastic (Fragment) OS=Nicotiana tabacum OX=4097 GN=GOR PE=1 SV=1	Glutathione reductase OS=Asparagus officinalis OX=4686 GN=A4U43_C03F28130 PE=3 SV=1	Secondary metabolites biosynthesis, transport and catabolism	glutathione reductase, chloroplastic [Asparagus officinalis]
Asa5G04022	--	Molecular Function: nucleic acid binding (GO:0003676);; Cellular Component: cellular_component (GO:0005575);; Cellular Component: intracellular (GO:0005622);; Cellular Component: obsolete cell (GO:0005623);; Cellular Component: nucleus (GO:0005634);; Molecular Function: zinc ion binding (GO:0008270);; Cellular Component: organelle (GO:0043226);; Cellular Component: membrane-bounded organelle (GO:…	--	--	Zinc knuckle	--	--	Posttranslational modification, protein turnover, chaperones	--
Asa5G04508	--	Molecular Function: DNA-binding transcription factor activity (GO:0003700);	K04374|7.2e-13|mus:103997104|K04374 cyclic AMP-dependent transcription factor ATF-4 | (RefSeq) basic leucine zipper 61-like	--	--	Uncharacterized protein At4g06598 OS=Arabidopsis thaliana OX=3702 GN=At4g06598 PE=2 SV=2	BZIP domain-containing protein OS=Asparagus officinalis OX=4686 GN=A4U43_C09F2660 PE=4 SV=1	Function unknown	uncharacterized protein At4g06598-like [Asparagus officinalis]
Asa5G04509	--	Cellular Component: integral component of membrane (GO:0016021);	K01193|6.4e-39|ats:109747879|K01193 beta-fructofuranosidase [EC:3.2.1.26] | (RefSeq) LOC109747879; beta-fructofuranosidase, insoluble isoenzyme 3-like	--	Plant protein of unknown function	UPF0481 protein At3g47200 OS=Arabidopsis thaliana OX=3702 GN=At3g47200 PE=2 SV=1	UPF0481 protein At3g47200-like OS=Phoenix dactylifera OX=42345 GN=LOC103699433 PE=4 SV=1	Function unknown	UPF0481 protein At3g47200-like [Phoenix dactylifera]
Asa5G05121	Coenzyme transport and metabolism	Biological Process: cellular amino acid metabolic process (GO:0006520);; Biological Process: pyridoxine biosynthetic process (GO:0008615);; Molecular Function: amine-lyase activity (GO:0016843);; Biological Process: pyridoxal phosphate biosynthetic process (GO:0042823);	K06215|5.1e-25|dosa:Os11t0708500-01|K06215 pyridoxal 5'-phosphate synthase pdxS subunit [EC:4.3.3.6] | (RefSeq) Os11g0708500; Vitamin B6 biosynthesis protein family protein.	Coenzyme transport and metabolism	Thiazole biosynthesis protein ThiG	Probable pyridoxal 5'-phosphate synthase subunit PDX1 (Fragment) OS=Stellaria longipes OX=19744 PE=2 SV=1	SOR_SNZ domain-containing protein OS=Setaria italica OX=4555 GN=SETIT_8G252700v2 PE=3 SV=1	Coenzyme transport and metabolism	hypothetical protein SETIT_8G252700v2 [Setaria italica]
Asa5G05562	--	Molecular Function: alliin lyase activity (GO:0047654);	K14548|5.8e-20|mesc:110609029|K14548 U3 small nucleolar RNA-associated protein 4 | (RefSeq) LOW QUALITY PROTEIN: U3 small nucleolar RNA-associated protein 4 homolog	--	Allinase	Alliin lyase OS=Allium cepa OX=4679 PE=1 SV=2	Alliinase (Fragment) OS=Allium sativum OX=4682 PE=3 SV=1	Amino acid transport and metabolism	alliinase, partial [Allium sativum]
Asa5G05563	--	Cellular Component: integral component of membrane (GO:0016021);	--	--	--	Uncharacterized membrane protein At1g16860 OS=Arabidopsis thaliana OX=3702 GN=At1g16860 PE=1 SV=1	Uncharacterized protein OS=Brachypodium distachyon OX=15368 GN=100844386 PE=4 SV=1	Function unknown	uncharacterized membrane protein At1g16860 [Brachypodium distachyon]
Asa5G05647	--	Cellular Component: ribosome (GO:0005840);	K19033|1.2e-30|aof:109829758|K19033 30S ribosomal protein S31 | (RefSeq) 30S ribosomal protein S31, chloroplastic isoform X1	--	Ribosomal protein S31e	30S ribosomal protein S31, chloroplastic OS=Arabidopsis thaliana OX=3702 GN=RPS31 PE=1 SV=1	Uncharacterized protein OS=Asparagus officinalis OX=4686 GN=A4U43_C02F130 PE=3 SV=1	Function unknown	30S ribosomal protein S31, chloroplastic isoform X2 [Asparagus officinalis]
Asa5G05648	--	Cellular Component: integral component of membrane (GO:0016021);	K15356|7.5e-118|aof:109822979|K15356 GDP-mannose transporter | (RefSeq) GDP-mannose transporter GONST2-like isoform X1	--	Triose-phosphate Transporter family	GDP-mannose transporter GONST2 OS=Arabidopsis thaliana OX=3702 GN=GONST2 PE=2 SV=1	TPT domain-containing protein OS=Aquilegia coerulea OX=218851 GN=AQUCO_04500019v1 PE=4 SV=1	--	GDP-mannose transporter GONST2-like isoform X1 [Asparagus officinalis]
Asa5G05954	--	Cellular Component: cytoplasm (GO:0005737);; Molecular Function: lipid transfer activity (GO:0120013);	--	Carbohydrate transport and metabolism	Glycolipid transfer protein (GLTP)	Glycolipid transfer protein 1 OS=Arabidopsis thaliana OX=3702 GN=GLTP1 PE=2 SV=1	GLTP domain-containing protein OS=Asparagus officinalis OX=4686 GN=A4U43_C04F740 PE=4 SV=1	Carbohydrate transport and metabolism	glycolipid transfer protein 1 [Asparagus officinalis]
Asa5G06113	--	--	--	--	Protein of unknown function (DUF1442)	--	Uncharacterized protein OS=Zostera marina OX=29655 GN=ZOSMA_42G00820 PE=4 SV=1	Function unknown	hypothetical protein ZOSMA_42G00820 [Zostera marina]
Asa5G06114	Energy production and conversion	Molecular Function: ATP binding (GO:0005524);; Cellular Component: mitochondrion (GO:0005739);; Biological Process: ATP synthesis coupled proton transport (GO:0015986);; Cellular Component: proton-transporting ATP synthase complex, catalytic core F(1) (GO:0045261);; Molecular Function: proton-transporting ATP synthase activity, rotational mechanism (GO:0046933);	K02132|1.4e-39|pda:11542560|K02132 F-type H+-transporting ATPase subunit alpha | (RefSeq) atp1, DP_039; ATP synthase F0 subunit 1	Energy production and conversion	ATP synthase alpha/beta chain, C terminal domain	ATP synthase subunit alpha, mitochondrial OS=Zea mays OX=4577 GN=ATPA PE=3 SV=1	ATP synthase subunit alpha OS=Allium cepa OX=4679 GN=atpA PE=3 SV=1	Energy production and conversion	Atp1 [Allium cepa]
Asa6G00043	--	--	--	--	--	--	Tapetum-specific protein LLA-115 OS=Lilium longiflorum OX=4690 GN=LLA-115 PE=2 SV=1	Function unknown	LLA-115 [Lilium longiflorum]
Asa6G00058	Carbohydrate transport and metabolism	Cellular Component: integral component of membrane (GO:0016021);; Molecular Function: transmembrane transporter activity (GO:0022857);	K08150|3.8e-61|oeu:111392087|K08150 MFS transporter, SP family, solute carrier family 2 (myo-inositol transporter), member 13 | (RefSeq) inositol transporter 1-like isoform X1	General function prediction only	Sugar (and other) transporter	D-xylose-proton symporter-like 2 OS=Arabidopsis thaliana OX=3702 GN=At5g17010 PE=1 SV=1	MFS domain-containing protein OS=Asparagus officinalis OX=4686 GN=A4U43_C04F9640 PE=3 SV=1	Intracellular trafficking, secretion, and vesicular transport	D-xylose-proton symporter-like 2 [Asparagus officinalis]
Asa6G00059	--	Molecular Function: protein binding (GO:0005515);	K01322|9.5e-16|csat:104767606|K01322 prolyl oligopeptidase [EC:3.4.21.26] | (RefSeq) putative F-box/LRR-repeat protein At3g18150	--	F-box domain	Putative F-box/LRR-repeat protein At3g49150 OS=Arabidopsis thaliana OX=3702 GN=At3g49150 PE=4 SV=2	F-box protein At4g09920 OS=Nelumbo nucifera OX=4432 GN=LOC104604862 PE=4 SV=1	Function unknown	PREDICTED: F-box protein At4g09920 [Nelumbo nucifera]
Asa6G00541	--	Cellular Component: nucleus (GO:0005634);; Cellular Component: cytoplasm (GO:0005737);; Biological Process: protein import into nucleus (GO:0006606);; Molecular Function: nuclear localization sequence binding (GO:0008139);; Molecular Function: nuclear import signal receptor activity (GO:0061608);	K20222|0.0e+00|aof:109833753|K20222 importin-5 | (RefSeq) LOW QUALITY PROTEIN: importin-5-like	--	Importin repeat	--	importin-5 OS=Phoenix dactylifera OX=42345 GN=LOC103723818 PE=4 SV=1	--	LOW QUALITY PROTEIN: importin-5-like [Asparagus officinalis]
Asa6G00542	Carbohydrate transport and metabolism	Molecular Function: aldose 1-epimerase activity (GO:0004034);; Biological Process: hexose metabolic process (GO:0019318);; Molecular Function: carbohydrate binding (GO:0030246);	K01785|6.1e-159|aof:109849834|K01785 aldose 1-epimerase [EC:5.1.3.3] | (RefSeq) aldose 1-epimerase-like	Carbohydrate transport and metabolism	Aldose 1-epimerase	--	Aldose 1-epimerase OS=Asparagus officinalis OX=4686 GN=A4U43_C07F37590 PE=3 SV=1	Carbohydrate transport and metabolism	aldose 1-epimerase-like [Asparagus officinalis]
Asa6G00691	--	Molecular Function: pectinesterase activity (GO:0030599);; Biological Process: cell wall modification (GO:0042545);; Molecular Function: aspartyl esterase activity (GO:0045330);; Biological Process: pectin catabolic process (GO:0045490);; Molecular Function: carboxylic ester hydrolase activity (GO:0052689);	K01051|1.4e-69|ppp:112279821|K01051 pectinesterase [EC:3.1.1.11] | (RefSeq) putative pectinesterase 14	--	Pectinesterase	Probable pectinesterase 15 OS=Arabidopsis thaliana OX=3702 GN=PME15 PE=2 SV=1	Pectinesterase OS=Musa acuminata subsp. malaccensis OX=214687 PE=4 SV=1	Carbohydrate transport and metabolism	putative pectinesterase 14 [Elaeis guineensis]
Asa6G00692	--	Molecular Function: DNA binding (GO:0003677);; Molecular Function: DNA helicase activity (GO:0003678);; Molecular Function: metal ion binding (GO:0046872);	--	--	--	--	Chromodomain-helicase-DNA-binding protein 4 OS=Apostasia shenzhenica OX=1088818 GN=AXF42_Ash019371 PE=4 SV=1	--	chromodomain-helicase-DNA-binding protein 4 [Apostasia shenzhenica]
Asa6G00944	Inorganic ion transport and metabolism	Molecular Function: potassium ion transmembrane transporter activity (GO:0015079);; Cellular Component: integral component of membrane (GO:0016021);	K03549|0.0e+00|aof:109823786|K03549 KUP system potassium uptake protein | (RefSeq) potassium transporter 5-like	--	K+ potassium transporter	Potassium transporter 5 OS=Oryza sativa subsp. japonica OX=39947 GN=HAK5 PE=2 SV=2	Potassium transporter OS=Asparagus officinalis OX=4686 GN=A4U43_C09F15240 PE=3 SV=1	Inorganic ion transport and metabolism	potassium transporter 5-like [Asparagus officinalis]
Asa6G00945	Inorganic ion transport and metabolism	Molecular Function: potassium ion transmembrane transporter activity (GO:0015079);; Cellular Component: integral component of membrane (GO:0016021);	K03549|4.2e-198|aof:109823786|K03549 KUP system potassium uptake protein | (RefSeq) potassium transporter 5-like	--	K+ potassium transporter	Potassium transporter 5 OS=Oryza sativa subsp. japonica OX=39947 GN=HAK5 PE=2 SV=2	Potassium transporter OS=Asparagus officinalis OX=4686 GN=A4U43_C09F15240 PE=3 SV=1	Inorganic ion transport and metabolism	potassium transporter 5-like [Asparagus officinalis]
Asa6G01166	Amino acid transport and metabolism	Biological Process: histidine biosynthetic process (GO:0000105);; Molecular Function: imidazoleglycerol-phosphate dehydratase activity (GO:0004424);	K01693|1.6e-17|aof:109830236|K01693 imidazoleglycerol-phosphate dehydratase [EC:4.2.1.19] | (RefSeq) imidazoleglycerol-phosphate dehydratase-like	Amino acid transport and metabolism	Imidazoleglycerol-phosphate dehydratase	Imidazoleglycerol-phosphate dehydratase 3, chloroplastic OS=Triticum aestivum OX=4565 PE=3 SV=1	Imidazoleglycerol-phosphate dehydratase (Fragment) OS=Anthurium amnicola OX=1678845 GN=HIS3_2 PE=3 SV=1	Amino acid transport and metabolism	imidazoleglycerol-phosphate dehydratase-like [Asparagus officinalis]
Asa6G01167	Carbohydrate transport and metabolism	Molecular Function: hydrolase activity, hydrolyzing O-glycosyl compounds (GO:0004553);; Biological Process: carbohydrate metabolic process (GO:0005975);	K20848|1.2e-209|aof:109830425|K20848 fructan beta-(2,1)-fructosidase [EC:3.2.1.153] | (RefSeq) beta-fructofuranosidase, insoluble isoenzyme 4-like	Carbohydrate transport and metabolism	Glycosyl hydrolases family 32 N-terminal domain	Beta-fructofuranosidase, insoluble isoenzyme 4 OS=Oryza sativa subsp. japonica OX=39947 GN=CIN4 PE=2 SV=1	Fructan 6G&1-exohydrolase OS=Asparagus officinalis OX=4686 GN=aoeh4a PE=2 SV=1	Carbohydrate transport and metabolism	fructan 6G&1-exohydrolase [Asparagus officinalis]
Asa6G01169	--	Molecular Function: hydrolase activity, hydrolyzing O-glycosyl compounds (GO:0004553);; Biological Process: carbohydrate metabolic process (GO:0005975);	K20848|6.4e-113|aof:109830411|K20848 fructan beta-(2,1)-fructosidase [EC:3.2.1.153] | (RefSeq) LOW QUALITY PROTEIN: beta-fructofuranosidase, insoluble isoenzyme 4-like	Carbohydrate transport and metabolism	Glycosyl hydrolases family 32 C terminal	Beta-fructofuranosidase, insoluble isoenzyme 7 OS=Oryza sativa subsp. japonica OX=39947 GN=CIN7 PE=2 SV=1	Fructan 6G&1-exohydrolase OS=Asparagus officinalis OX=4686 GN=aoeh4b PE=2 SV=1	Carbohydrate transport and metabolism	fructan 6G&1-exohydrolase [Asparagus officinalis]
Asa6G01170	--	Molecular Function: molecular_function (GO:0003674);; Molecular Function: catalytic activity (GO:0003824);; Cellular Component: cellular_component (GO:0005575);; Cellular Component: intracellular (GO:0005622);; Cellular Component: obsolete cell (GO:0005623);; Cellular Component: cytoplasm (GO:0005737);; Cellular Component: Golgi apparatus (GO:0005794);; Biological Process: biological_process (GO:…	K23877|1.7e-19|dcr:108193892|K23877 xyloglucan O-acetyltransferase | (RefSeq) protein ALTERED XYLOGLUCAN 4	--	GDSL/SGNH-like Acyl-Esterase family found in Pmr5 and Cas1p	Protein trichome birefringence-like 8 OS=Arabidopsis thaliana OX=3702 GN=TBL8 PE=2 SV=1	Protein trichome birefringence-like 8 OS=Morella rubra OX=262757 GN=CJ030_MR2G027652 PE=3 SV=1	Function unknown	hypothetical protein HS088_TW05G00507 [Tripterygium wilfordii]
Asa6G01282	--	Biological Process: ATP synthesis coupled proton transport (GO:0015986);; Molecular Function: proton-transporting ATP synthase activity, rotational mechanism (GO:0046933);	K02113|7.8e-13|mus:103979223|K02113 F-type H+-transporting ATPase subunit delta | (RefSeq) uncharacterized protein LOC103979223	--	ATP synthase delta (OSCP) subunit	--	Uncharacterized protein OS=Ensete ventricosum OX=4639 GN=GW17_00023141 PE=3 SV=1	--	hypothetical protein GW17_00023141 [Ensete ventricosum]
Asa6G01283	--	Biological Process: reproduction (GO:0000003);; Cellular Component: nuclear chromosome (GO:0000228);; Cellular Component: chromatin (GO:0000785);; Cellular Component: nuclear chromatin (GO:0000790);; Cellular Component: euchromatin (GO:0000791);; Cellular Component: heterochromatin (GO:0000792);; Biological Process: developmental process involved in reproduction (GO:0003006);; Molecular Function:…	--	Chromatin structure and dynamics	Chromo (CHRromatin Organisation MOdifier) domain	Probable chromo domain-containing protein LHP1 OS=Oryza sativa subsp. japonica OX=39947 GN=LHP1 PE=2 SV=1	Putative chromo domain-containing protein LHP1 OS=Dendrobium catenatum OX=906689 GN=LHP1 PE=4 SV=1	Chromatin structure and dynamics	LOW QUALITY PROTEIN: probable chromo domain-containing protein LHP1 [Asparagus officinalis]
Asa6G02168	Energy production and conversion	Molecular Function: lactaldehyde dehydrogenase activity (GO:0008911);	K00131|3.1e-59|dosa:Os08t0440800-01|K00131 glyceraldehyde-3-phosphate dehydrogenase (NADP+) [EC:1.2.1.9] | (RefSeq) Os08g0440800; Glyceraldehyde-3-phosphate dehydrogenase.	Energy production and conversion	Aldehyde dehydrogenase family	NADP-dependent glyceraldehyde-3-phosphate dehydrogenase OS=Triticum aestivum OX=4565 GN=GAPN PE=1 SV=2	Os08g0440800 protein OS=Oryza sativa subsp. japonica OX=39947 GN=Os08g0440800 PE=2 SV=1	Energy production and conversion	glyceraldehyde-3-phosphate dehydrogenase [Oryza sativa]
Asa6G02169	Replication, recombination and repair	Molecular Function: RNA binding (GO:0003723);; Molecular Function: RNA helicase activity (GO:0003724);; Molecular Function: ATP binding (GO:0005524);; Cellular Component: nucleus (GO:0005634);; Cellular Component: P granule (GO:0043186);	K11594|1.0e-252|aof:109851275|K11594 ATP-dependent RNA helicase DDX3X [EC:3.6.4.13] | (RefSeq) LOW QUALITY PROTEIN: DEAD-box ATP-dependent RNA helicase 37-like	RNA processing and modification	DEAD/DEAH box helicase	DEAD-box ATP-dependent RNA helicase 37 OS=Arabidopsis thaliana OX=3702 GN=RH37 PE=2 SV=2	DEAD-box ATP-dependent RNA helicase 37-like OS=Phoenix dactylifera OX=42345 GN=LOC103706598 PE=4 SV=1	RNA processing and modification	LOW QUALITY PROTEIN: DEAD-box ATP-dependent RNA helicase 37-like [Asparagus officinalis]
Asa6G02236	--	Biological Process: autophagosome assembly (GO:0000045);; Cellular Component: phagophore assembly site (GO:0000407);; Biological Process: autophagy of mitochondrion (GO:0000422);; Molecular Function: molecular_function (GO:0003674);; Molecular Function: binding (GO:0005488);; Molecular Function: protein binding (GO:0005515);; Molecular Function: phospholipid binding (GO:0005543);; Cellular Compon…	K22991|5.7e-175|egu:105057501|K22991 WD repeat-containing protein 45 | (RefSeq) LOW QUALITY PROTEIN: autophagy-related protein 18a	Function unknown	WD domain, G-beta repeat	Autophagy-related protein 18a OS=Arabidopsis thaliana OX=3702 GN=ATG18A PE=1 SV=1	Autophagy-related protein 18a OS=Apostasia shenzhenica OX=1088818 GN=ATG18A PE=4 SV=1	Function unknown	Autophagy-related protein 18a [Apostasia shenzhenica]
Asa6G03117	Carbohydrate transport and metabolism	Molecular Function: cellulase activity (GO:0008810);; Biological Process: cellulose catabolic process (GO:0030245);	K01179|2.5e-169|mus:103970466|K01179 endoglucanase [EC:3.2.1.4] | (RefSeq) endoglucanase 3	--	Glycosyl hydrolase family 9	Endoglucanase 1 OS=Persea americana OX=3435 GN=CEL1 PE=2 SV=1	Endoglucanase OS=Vitis vinifera OX=29760 GN=VIT_02s0025g02650 PE=3 SV=1	Carbohydrate transport and metabolism	PREDICTED: endoglucanase 1 [Vitis vinifera]
Asa6G03118	--	--	--	--	Remorin, C-terminal region	Remorin OS=Solanum tuberosum OX=4113 PE=1 SV=1	Uncharacterized protein OS=Eragrostis curvula OX=38414 GN=EJB05_38563 PE=3 SV=1	Function unknown	hypothetical protein EJB05_38563 [Eragrostis curvula]
Asa6G03267	--	--	--	--	--	--	C2H2-type domain-containing protein OS=Musa balbisiana OX=52838 GN=C4D60_Mb08t17480 PE=4 SV=1	Function unknown	PREDICTED: uncharacterized protein LOC103994941 [Musa acuminata subsp. malaccensis]
Asa6G03268	--	--	--	--	Domain of unknown function (DUF966)	Protein UPSTREAM OF FLC OS=Arabidopsis thaliana OX=3702 GN=UFC PE=2 SV=1	Thiazole synthase (Fragment) OS=Anthurium amnicola OX=1678845 GN=thiG_0 PE=4 SV=1	Function unknown	protein UPSTREAM OF FLC-like [Asparagus officinalis]
Asa6G03473	--	Biological Process: response to hormone (GO:0009725);; Cellular Component: integral component of membrane (GO:0016021);; Molecular Function: signaling receptor activity (GO:0038023);	--	--	Haemolysin-III related	Heptahelical transmembrane protein ADIPOR3 OS=Oryza sativa subsp. japonica OX=39947 GN=ADIPOR3 PE=2 SV=1	heptahelical transmembrane protein 4-like OS=Phoenix dactylifera OX=42345 GN=LOC103721614 PE=4 SV=1	Signal transduction mechanisms	heptahelical transmembrane protein ADIPOR3-like [Asparagus officinalis]
Asa6G03474	--	Biological Process: response to hormone (GO:0009725);; Cellular Component: integral component of membrane (GO:0016021);; Molecular Function: signaling receptor activity (GO:0038023);	K18789|1.0e-63|cic:CICLE_v10010628mg|K18789 xylogalacturonan beta-1,3-xylosyltransferase [EC:2.4.2.41] | (RefSeq) hypothetical protein	--	Haemolysin-III related	Heptahelical transmembrane protein 4 OS=Arabidopsis thaliana OX=3702 GN=HHP4 PE=2 SV=1	heptahelical transmembrane protein 4-like OS=Phoenix dactylifera OX=42345 GN=LOC103711344 PE=4 SV=1	Signal transduction mechanisms	heptahelical transmembrane protein ADIPOR3-like [Asparagus officinalis]
Asa6G03585	--	Biological Process: response to hypoxia (GO:0001666);; Cellular Component: cellular_component (GO:0005575);; Cellular Component: intracellular (GO:0005622);; Cellular Component: obsolete cell (GO:0005623);; Cellular Component: nucleus (GO:0005634);; Cellular Component: nucleoplasm (GO:0005654);; Cellular Component: chromatin silencing complex (GO:0005677);; Biological Process: response to stress …	--	--	PHD - plant homeodomain finger protein	VIN3-like protein 1 OS=Arabidopsis thaliana OX=3702 GN=VIL1 PE=1 SV=1	VIN3-like protein 1 isoform X1 OS=Phoenix dactylifera OX=42345 GN=LOC103707716 PE=4 SV=1	Function unknown	VIN3-like protein 1 [Asparagus officinalis]
Asa6G03695	Intracellular trafficking, secretion, and vesicular transport	Biological Process: protein transport (GO:0015031);; Cellular Component: integral component of membrane (GO:0016021);	--	--	SecY translocase	Preprotein translocase subunit SCY2, chloroplastic OS=Arabidopsis thaliana OX=3702 GN=SCY2 PE=2 SV=1	SecY/SEC61-alpha family OS=Macleaya cordata OX=56857 GN=BVC80_9037g1 PE=3 SV=1	Intracellular trafficking, secretion, and vesicular transport	preprotein translocase subunit SCY2, chloroplastic [Elaeis guineensis]
Asa6G03711	--	Cellular Component: integral component of membrane (GO:0016021);	--	--	--	Protein FIP1 OS=Arabidopsis thaliana OX=3702 GN=FIP1 PE=1 SV=1	Uncharacterized protein OS=Ananas comosus OX=4615 GN=ACMD2_01508 PE=3 SV=1	--	uncharacterized protein LOC109711902 isoform X4 [Ananas comosus]
Asa6G03712	--	Molecular Function: DNA-binding transcription factor activity (GO:0003700);; Cellular Component: nucleus (GO:0005634);; Cellular Component: host cell nucleus (GO:0042025);; Molecular Function: sequence-specific DNA binding (GO:0043565);	K09419|3.8e-62|egu:105059054|K09419 heat shock transcription factor, other eukaryote | (RefSeq) heat stress transcription factor A-3-like	Transcription	HSF-type DNA-binding	Heat stress transcription factor A-3 OS=Oryza sativa subsp. japonica OX=39947 GN=HSFA3 PE=2 SV=1	Heat stress transcription factor A-3 (Fragment) OS=Ananas comosus OX=4615 GN=ACMD2_27066 PE=3 SV=1	Transcription	heat stress transcription factor A-3-like [Ananas comosus]
Asa6G03737	--	Cellular Component: integral component of membrane (GO:0016021);	K12386|3.4e-107|pda:103698759|K12386 cystinosin | (RefSeq) cystinosin homolog	Amino acid transport and metabolism	PQ loop repeat	Cystinosin homolog OS=Arabidopsis thaliana OX=3702 GN=At5g40670 PE=2 SV=1	Cystinosin (Fragment) OS=Anthurium amnicola OX=1678845 GN=At5g40670 PE=4 SV=1	Amino acid transport and metabolism	cystinosin homolog [Phoenix dactylifera]
Asa6G03738	--	Cellular Component: vacuolar membrane (GO:0005774);; Molecular Function: L-cystine transmembrane transporter activity (GO:0015184);; Biological Process: L-cystine transport (GO:0015811);; Cellular Component: integral component of membrane (GO:0016021);	K12386|5.8e-107|pda:103698759|K12386 cystinosin | (RefSeq) cystinosin homolog	Amino acid transport and metabolism	PQ loop repeat	Cystinosin homolog OS=Arabidopsis thaliana OX=3702 GN=At5g40670 PE=2 SV=1	cystinosin homolog OS=Phoenix dactylifera OX=42345 GN=LOC103698759 PE=4 SV=1	Amino acid transport and metabolism	cystinosin homolog [Phoenix dactylifera]
Asa6G03748	--	Molecular Function: DNA-binding transcription factor activity (GO:0003700);; Biological Process: positive regulation of transcription, DNA-templated (GO:0045893);	K14432|4.5e-29|egu:105038025|K14432 ABA responsive element binding factor | (RefSeq) G-box-binding factor 4	--	bZIP transcription factor	bZIP transcription factor 12 OS=Oryza sativa subsp. japonica OX=39947 GN=BZIP12 PE=2 SV=1	BZip37 OS=Zea mays OX=4577 PE=2 SV=1	Transcription	G-box-binding factor 4 [Zea mays]
Asa6G03749	Amino acid transport and metabolism	Biological Process: histidine biosynthetic process (GO:0000105);; Molecular Function: imidazoleglycerol-phosphate synthase activity (GO:0000107);; Molecular Function: glutaminase activity (GO:0004359);; Biological Process: glutamine metabolic process (GO:0006541);; Cellular Component: chloroplast (GO:0009507);; Molecular Function: oxo-acid-lyase activity (GO:0016833);	K01663|2.5e-241|aof:109819570|K01663 imidazole glycerol-phosphate synthase [EC:4.3.2.10] | (RefSeq) imidazole glycerol phosphate synthase hisHF, chloroplastic isoform X1	Amino acid transport and metabolism	Histidine biosynthesis protein	Imidazole glycerol phosphate synthase hisHF, chloroplastic OS=Arabidopsis thaliana OX=3702 GN=HISN4 PE=2 SV=1	Imidazole glycerol phosphate synthase hisHF OS=Phoenix dactylifera OX=42345 GN=LOC103715056 PE=3 SV=1	Amino acid transport and metabolism	imidazole glycerol phosphate synthase hisHF, chloroplastic isoform X2 [Asparagus officinalis]
Asa6G03828	--	Cellular Component: integral component of membrane (GO:0016021);	K13946|1.3e-250|aof:109851576|K13946 auxin influx carrier (AUX1 LAX family) | (RefSeq) auxin transporter-like protein 4	Amino acid transport and metabolism	Transmembrane amino acid transporter protein	Auxin transporter-like protein 2 OS=Medicago truncatula OX=3880 GN=LAX2 PE=2 SV=1	Aa_trans domain-containing protein OS=Asparagus officinalis OX=4686 GN=A4U43_C02F140 PE=4 SV=1	Amino acid transport and metabolism	auxin transporter-like protein 4 [Asparagus officinalis]
Asa6G03845	--	Molecular Function: RNA binding (GO:0003723);; Molecular Function: RNA polymerase II CTD heptapeptide repeat phosphatase activity (GO:0008420);; Biological Process: dephosphorylation of RNA polymerase II C-terminal domain (GO:0070940);	K18998|0.0e+00|aof:109839506|K18998 RNA polymerase II C-terminal domain phosphatase-like 1/2 [EC:3.1.3.16] | (RefSeq) RNA polymerase II C-terminal domain phosphatase-like 1	Transcription	NLI interacting factor-like phosphatase	RNA polymerase II C-terminal domain phosphatase-like 1 OS=Arabidopsis thaliana OX=3702 GN=CPL1 PE=1 SV=1	Protein-serine/threonine phosphatase OS=Asparagus officinalis OX=4686 GN=A4U43_C04F33280 PE=4 SV=1	Transcription	uncharacterized protein A4U43_C04F33280 [Asparagus officinalis]
Asa6G03846	Function unknown	--	--	--	Protein of unknown function (DUF455)	--	Uncharacterized protein OS=Dendrobium catenatum OX=906689 GN=MA16_Dca024513 PE=4 SV=1	Function unknown	hypothetical protein MA16_Dca024513 [Dendrobium catenatum]
Asa6G03851	--	Cellular Component: integral component of membrane (GO:0016021);; Molecular Function: transferase activity, transferring acyl groups (GO:0016746);	K13508|2.8e-232|egu:105046257|K13508 glycerol-3-phosphate acyltransferase [EC:2.3.1.15 2.3.1.198] | (RefSeq) glycerol-3-phosphate 2-O-acyltransferase 6	--	haloacid dehalogenase-like hydrolase	Glycerol-3-phosphate 2-O-acyltransferase 6 OS=Arabidopsis thaliana OX=3702 GN=GPAT6 PE=1 SV=1	PlsC domain-containing protein OS=Ensete ventricosum OX=4639 GN=GW17_00061286 PE=4 SV=1	Lipid transport and metabolism	glycerol-3-phosphate 2-O-acyltransferase 6 [Elaeis guineensis]
Asa6G03852	Cell wall/membrane/envelope biogenesis	Molecular Function: structural constituent of ribosome (GO:0003735);; Cellular Component: ribosome (GO:0005840);; Biological Process: translation (GO:0006412);	--	--	Repeat domain in Vibrio, Colwellia, Bradyrhizobium and Shewanella	Protein DEFECTIVE IN EXINE FORMATION 1 OS=Arabidopsis thaliana OX=3702 GN=DEX1 PE=2 SV=1	Uncharacterized protein OS=Asparagus officinalis OX=4686 GN=A4U43_C07F430 PE=3 SV=1	Function unknown	protein DEFECTIVE IN EXINE FORMATION 1 [Asparagus officinalis]
Asa6G03998	--	Cellular Component: endoplasmic reticulum (GO:0005783);; Cellular Component: Golgi apparatus (GO:0005794);; Cellular Component: membrane (GO:0016020);; Cellular Component: integral component of membrane (GO:0016021);; Biological Process: vesicle-mediated transport (GO:0016192);	K20359|2.9e-61|egu:105052247|K20359 PRA1 family protein 1 | (RefSeq) PRA1 family protein B1-like	Intracellular trafficking, secretion, and vesicular transport	PRA1 family protein	PRA1 family protein B2 OS=Arabidopsis thaliana OX=3702 GN=PRA1B2 PE=1 SV=1	PRA1 family protein OS=Phoenix dactylifera OX=42345 GN=LOC103708863 PE=3 SV=1	Intracellular trafficking, secretion, and vesicular transport	PRA1 family protein B1 [Elaeis guineensis]
Asa6G03999	--	Molecular Function: hydrolase activity, acting on ester bonds (GO:0016788);	K10691|2.9e-55|ats:109762802|K10691 E3 ubiquitin-protein ligase UBR4 [EC:2.3.2.27] | (RefSeq) LOC109762802; auxin transport protein BIG	--	GDSL-like Lipase/Acylhydrolase	GDSL esterase/lipase At1g06990 OS=Arabidopsis thaliana OX=3702 GN=At1g06990 PE=2 SV=2	Lipase_GDSL domain-containing protein OS=Musa acuminata subsp. malaccensis OX=214687 PE=3 SV=1	Lipid transport and metabolism	unnamed protein product, partial [Vitis vinifera]
Asa6G04202	--	--	--	--	PHD - plant homeodomain finger protein	--	PHD_Oberon domain-containing protein OS=Musa acuminata subsp. malaccensis OX=214687 GN=103993073 PE=4 SV=1	Function unknown	uncharacterized protein A4U43_C08F18960 [Asparagus officinalis]
Asa6G06258	--	--	--	--	F-box associated	Putative F-box protein At1g53550 OS=Arabidopsis thaliana OX=3702 GN=At1g53550 PE=4 SV=2	Class S F-box protein OS=Nicotiana alata OX=4087 GN=DD7 PE=2 SV=1	--	putative F-box protein At1g19160 [Asparagus officinalis]
Asa6G06259	--	Cellular Component: host cell nucleus (GO:0042025);	K21777|1.4e-90|aof:109831686|K21777 G2/mitotic-specific cyclin-B, other | (RefSeq) G2/mitotic-specific cyclin S13-7-like	Cell cycle control, cell division, chromosome partitioning	Cyclin, C-terminal domain	Cyclin-B1-1 OS=Oryza sativa subsp. japonica OX=39947 GN=CYCB1-1 PE=2 SV=2	Cyclin B1 OS=Allium cepa OX=4679 GN=AcCycB1 PE=2 SV=1	Cell cycle control, cell division, chromosome partitioning	cyclin B1 [Allium cepa]
Asa6G06922	--	--	--	--	Myb/SANT-like DNA-binding domain	--	--	--	--
Asa6G06923	--	--	--	--	PLATZ transcription factor	--	Uncharacterized protein OS=Asparagus officinalis OX=4686 GN=A4U43_C01F16390 PE=4 SV=1	Function unknown	uncharacterized protein LOC109824230 isoform X2 [Asparagus officinalis]
Asa6G06941	--	Cellular Component: ER membrane protein complex (GO:0072546);	K23567|1.4e-37|aof:109840376|K23567 ER membrane protein complex subunit 6 | (RefSeq) ER membrane protein complex subunit 6 isoform X1	Function unknown	Rab5-interacting protein (Rab5ip)	--	ER membrane protein complex subunit 6 OS=Asparagus officinalis OX=4686 GN=A4U43_C01F31890 PE=3 SV=1	Function unknown	ER membrane protein complex subunit 6 isoform X2 [Asparagus officinalis]
Asa7G00399	--	--	K22262|2.8e-14|thj:104825985|K22262 WD repeat and FYVE domain-containing protein 3 | (RefSeq) protein SPIRRIG isoform X1	Function unknown	--	Protein SPIRRIG OS=Arabidopsis thaliana OX=3702 GN=SPI PE=1 SV=1	Protein SPIRRIG like (Fragment) OS=Actinidia chinensis var. chinensis OX=1590841 GN=CEY00_Acc31731 PE=4 SV=1	--	Protein SPIRRIG like, partial [Actinidia chinensis var. chinensis]
Asa7G00400	Posttranslational modification, protein turnover, chaperones	Cellular Component: extracellular space (GO:0005615);	K13963|5.7e-29|dct:110112587|K13963 serpin B | (RefSeq) serpin-ZXA	--	Serpin (serine protease inhibitor)	Serpin-Z1B OS=Triticum aestivum OX=4565 PE=1 SV=1	Serpin-ZXA OS=Ananas comosus OX=4615 GN=ACMD2_16546 PE=3 SV=1	Defense mechanisms	unnamed protein product [Ananas comosus var. bracteatus]
Asa7G01103	--	Cellular Component: integral component of membrane (GO:0016021);	K13466|1.0e-06|fve:101315391|K13466 EIX receptor 1/2 | (RefSeq) probable LRR receptor-like serine/threonine-protein kinase At1g34110	--	Leucine rich repeat	--	Uncharacterized protein OS=Asparagus officinalis OX=4686 GN=A4U43_C05F22240 PE=4 SV=1	Function unknown	uncharacterized protein A4U43_C05F22240 [Asparagus officinalis]
Asa7G01104	--	Molecular Function: zinc ion binding (GO:0008270);	K10683|4.8e-12|cic:CICLE_v10014038mg|K10683 BRCA1-associated RING domain protein 1 | (RefSeq) hypothetical protein	General function prediction only	PPR repeat	Pentatricopeptide repeat-containing protein At1g11290, chloroplastic OS=Arabidopsis thaliana OX=3702 GN=PCMP-H40 PE=2 SV=1	pentatricopeptide repeat-containing protein At1g11290, chloroplastic isoform X2 OS=Phoenix dactylifera OX=42345 GN=LOC103723863 PE=4 SV=1	Function unknown	PREDICTED: pentatricopeptide repeat-containing protein At1g11290, chloroplastic [Musa acuminata subsp. malaccensis]
Asa7G01403	Signal transduction mechanisms	Molecular Function: protein serine/threonine kinase activity (GO:0004674);; Molecular Function: ATP binding (GO:0005524);	K00924|4.2e-105|csat:104712177|K00924 kinase [EC:2.7.1.-] | (RefSeq) probable receptor-like protein kinase At3g55450 isoform X1	Signal transduction mechanisms	Protein kinase domain	Receptor-like serine/threonine-protein kinase At3g01300 OS=Arabidopsis thaliana OX=3702 GN=At3g01300 PE=2 SV=1	Protein kinase domain-containing protein OS=Asparagus officinalis OX=4686 GN=A4U43_C01F22490 PE=3 SV=1	Signal transduction mechanisms	probable serine/threonine-protein kinase PIX7 isoform X2 [Asparagus officinalis]
Asa7G01404	--	Molecular Function: RNA binding (GO:0003723);; Molecular Function: structural constituent of ribosome (GO:0003735);; Biological Process: translation (GO:0006412);; Cellular Component: large ribosomal subunit (GO:0015934);	K02865|5.9e-31|dct:110107893|K02865 large subunit ribosomal protein L10Ae | (RefSeq) 60S ribosomal protein L10a-like	Translation, ribosomal structure and biogenesis	--	60S ribosomal protein L10a-2 OS=Arabidopsis thaliana OX=3702 GN=RPL10AB PE=1 SV=1	Ribosomal protein OS=Eucalyptus grandis OX=71139 GN=EUGRSUZ_J00492 PE=3 SV=1	Translation, ribosomal structure and biogenesis	hypothetical protein EUGRSUZ_J00492 [Eucalyptus grandis]
Asa7G01700	Amino acid transport and metabolism	Molecular Function: peptide:proton symporter activity (GO:0015333);; Cellular Component: integral component of membrane (GO:0016021);; Molecular Function: oligopeptide transmembrane transporter activity (GO:0035673);; Molecular Function: peptide transmembrane transporter activity (GO:1904680);	K14638|8.5e-134|ccaj:109804582|K14638 solute carrier family 15 (peptide/histidine transporter), member 3/4 | (RefSeq) protein NRT1/ PTR FAMILY 5.2-like	Amino acid transport and metabolism	POT family	Protein NRT1/ PTR FAMILY 5.3 OS=Arabidopsis thaliana OX=3702 GN=NPF5.3 PE=2 SV=1	protein NRT1/ PTR FAMILY 5.2-like isoform X1 OS=Phoenix dactylifera OX=42345 GN=LOC103703904 PE=3 SV=1	Amino acid transport and metabolism	protein NRT1/ PTR FAMILY 5.2-like [Asparagus officinalis]
Asa7G01701	--	Molecular Function: UDP-glycosyltransferase activity (GO:0008194);	K11820|1.5e-08|oeu:111396141|K11820 N-hydroxythioamide S-beta-glucosyltransferase [EC:2.4.1.195] | (RefSeq) UDP-glycosyltransferase 74B1-like	--	--	Crocetin glucosyltransferase 2 OS=Crocus sativus OX=82528 GN=GLT2 PE=1 SV=1	Uncharacterized protein OS=Nyssa sinensis OX=561372 GN=F0562_033372 PE=4 SV=1	--	hypothetical protein F0562_033372 [Nyssa sinensis]
Asa7G01735	--	Molecular Function: microtubule motor activity (GO:0003777);; Molecular Function: ATP binding (GO:0005524);; Biological Process: microtubule-based movement (GO:0007018);; Molecular Function: microtubule binding (GO:0008017);	K10406|0.0e+00|aof:109839559|K10406 kinesin family member C2/C3 | (RefSeq) LOW QUALITY PROTEIN: kinesin-like protein KIN-14E	Cytoskeleton	Kinesin motor domain	Kinesin-like protein KIN-14E OS=Oryza sativa subsp. japonica OX=39947 GN=KIN14E PE=2 SV=1	kinesin-like protein KIN-14E OS=Phoenix dactylifera OX=42345 GN=LOC103717370 PE=3 SV=1	Cytoskeleton	LOW QUALITY PROTEIN: kinesin-like protein KIN-14E [Asparagus officinalis]
Asa7G01736	--	Molecular Function: protein kinase activity (GO:0004672);; Molecular Function: ATP binding (GO:0005524);	K08835|2.8e-30|bna:106395090|K08835 serine/threonine-protein kinase OSR1/STK39 [EC:2.7.11.1] | (RefSeq) serine/threonine-protein kinase BLUS1	Signal transduction mechanisms	--	--	Protein kinase domain-containing protein OS=Asparagus officinalis OX=4686 GN=A4U43_C04F33920 PE=4 SV=1	Signal transduction mechanisms	uncharacterized protein A4U43_C04F33920 [Asparagus officinalis]
Asa7G02124	Signal transduction mechanisms	Molecular Function: protein kinase activity (GO:0004672);; Molecular Function: ATP binding (GO:0005524);; Cellular Component: integral component of membrane (GO:0016021);	K13415|7.6e-75|han:110929858|K13415 protein brassinosteroid insensitive 1 [EC:2.7.10.1 2.7.11.1] | (RefSeq) systemin receptor SR160-like	--	Protein kinase domain	MDIS1-interacting receptor like kinase 2 OS=Arabidopsis thaliana OX=3702 GN=MIK2 PE=1 SV=3	Protein kinase domain-containing protein OS=Asparagus officinalis OX=4686 GN=A4U43_C04F1460 PE=4 SV=1	Signal transduction mechanisms	LOW QUALITY PROTEIN: MDIS1-interacting receptor like kinase 2-like, partial [Asparagus officinalis]
Asa7G02125	Cell motility	Cellular Component: plasma membrane (GO:0005886);; Cellular Component: integral component of membrane (GO:0016021);; Molecular Function: cellulose synthase (UDP-forming) activity (GO:0016760);; Biological Process: cellulose biosynthetic process (GO:0030244);; Molecular Function: metal ion binding (GO:0046872);; Biological Process: cell wall organization (GO:0071555);	K10999|0.0e+00|aof:109836391|K10999 cellulose synthase A [EC:2.4.1.12] | (RefSeq) cellulose synthase A catalytic subunit 7 [UDP-forming]	--	Cellulose synthase	Cellulose synthase A catalytic subunit 7 [UDP-forming] OS=Oryza sativa subsp. japonica OX=39947 GN=CESA7 PE=2 SV=1	Cellulose synthase OS=Agave deserti OX=382119 GN=CesA4 PE=2 SV=1	Posttranslational modification, protein turnover, chaperones	cellulose synthase A catalytic subunit 7 [UDP-forming] [Asparagus officinalis]
Asa7G02765	--	Biological Process: regulation of transcription, DNA-templated (GO:0006355);; Molecular Function: protein dimerization activity (GO:0046983);	K18878|1.8e-31|cann:107866053|K18878 BHLH transcription factor Upa20 | (RefSeq) Upa20; transcription factor bHLH137-like	--	Helix-loop-helix DNA-binding domain	Transcription factor bHLH74 OS=Arabidopsis thaliana OX=3702 GN=BHLH74 PE=1 SV=1	BHLH domain-containing protein OS=Asparagus officinalis OX=4686 GN=A4U43_C03F7680 PE=3 SV=1	Transcription	transcription factor bHLH74-like isoform X2 [Asparagus officinalis]
Asa7G02766	--	Molecular Function: cysteine-type endopeptidase inhibitor activity (GO:0004869);; Cellular Component: integral component of membrane (GO:0016021);	K13899|4.7e-07|jcu:105639102|K13899 cystatin-C | (RefSeq) cysteine proteinase inhibitor B	--	Aspartic acid proteinase inhibitor	Cysteine proteinase inhibitor 1 OS=Actinidia deliciosa OX=3627 PE=1 SV=1	Cystatin domain-containing protein OS=Ensete ventricosum OX=4639 GN=GW17_00011241 PE=3 SV=1	Carbohydrate transport and metabolism	hypothetical protein BHM03_00013393 [Ensete ventricosum]
Asa7G03191	Carbohydrate transport and metabolism	Molecular Function: catalytic activity (GO:0003824);	--	--	Histidine phosphatase superfamily (branch 1)	Phosphoglycerate mutase-like protein AT74 OS=Arabidopsis thaliana OX=3702 GN=At3g05170 PE=2 SV=1	phosphoglycerate mutase-like protein AT74 OS=Nelumbo nucifera OX=4432 GN=LOC104595994 PE=4 SV=1	Function unknown	PREDICTED: phosphoglycerate mutase-like protein AT74H isoform X2 [Musa acuminata subsp. malaccensis]
Asa7G03463	--	Cellular Component: ribosome (GO:0005840);	K02936|6.7e-36|qsu:112034675|K02936 large subunit ribosomal protein L7Ae | (RefSeq) 60S ribosomal protein L7a-1	Translation, ribosomal structure and biogenesis	--	60S ribosomal protein L7a-1 OS=Oryza sativa subsp. japonica OX=39947 GN=RPL7A-1 PE=2 SV=1	60S ribosomal protein L7a OS=Morella rubra OX=262757 GN=CJ030_MR6G006596 PE=3 SV=1	Translation, ribosomal structure and biogenesis	60S ribosomal protein L7a-1-like isoform X1 [Prosopis alba]
Asa7G03464	--	Molecular Function: transferase activity, transferring acyl groups other than amino-acyl groups (GO:0016747);	K13065|1.8e-145|nnu:104593597|K13065 shikimate O-hydroxycinnamoyltransferase [EC:2.3.1.133] | (RefSeq) agmatine coumaroyltransferase-2-like	--	Transferase family	Tryptamine hydroxycinnamoyltransferase 2 OS=Oryza sativa subsp. japonica OX=39947 GN=THT2 PE=1 SV=1	agmatine coumaroyltransferase-2-like OS=Nelumbo nucifera OX=4432 GN=LOC104593597 PE=3 SV=1	Function unknown	PREDICTED: agmatine coumaroyltransferase-2-like [Nelumbo nucifera]
Asa7G03870	--	Biological Process: DNA replication checkpoint (GO:0000076);; Molecular Function: DNA binding (GO:0003677);; Biological Process: cellular response to DNA damage stimulus (GO:0006974);; Biological Process: cell cycle (GO:0007049);; Molecular Function: zinc ion binding (GO:0008270);; Cellular Component: replication fork protection complex (GO:0031298);; Biological Process: replication fork arrest (…	K10904|4.1e-71|pda:103718719|K10904 TIMELESS-interacting protein | (RefSeq) TIMELESS-interacting protein	Cell cycle control, cell division, chromosome partitioning	Replication Fork Protection Component Swi3	--	TIMELESS-interacting protein OS=Phoenix dactylifera OX=42345 GN=LOC103718719 PE=3 SV=1	Cell cycle control, cell division, chromosome partitioning	TIMELESS-interacting protein [Phoenix dactylifera]
Asa7G04172	--	Molecular Function: DNA binding (GO:0003677);; Cellular Component: nucleus (GO:0005634);	K09422|2.7e-62|aof:109827578|K09422 transcription factor MYB, plant | (RefSeq) myb-related protein Myb4-like	Transcription	Myb-like DNA-binding domain	Transcription factor MYB30 OS=Oryza sativa subsp. japonica OX=39947 GN=MYB30 PE=1 SV=1	Uncharacterized protein OS=Asparagus officinalis OX=4686 GN=A4U43_UnF5590 PE=4 SV=1	--	myb-related protein Myb4-like [Asparagus officinalis]
Asa7G04173	--	Molecular Function: ATP binding (GO:0005524);	K11643|1.3e-225|pda:103719900|K11643 chromodomain-helicase-DNA-binding protein 4 [EC:3.6.4.12] | (RefSeq) uncharacterized protein LOC103719900 isoform X1	General function prediction only	Chromo (CHRromatin Organisation MOdifier) domain	Helicase protein MOM1 OS=Arabidopsis thaliana OX=3702 GN=MOM1 PE=1 SV=1	uncharacterized protein LOC103719900 isoform X3 OS=Phoenix dactylifera OX=42345 GN=LOC103719900 PE=4 SV=1	--	uncharacterized protein LOC103719900 isoform X2 [Phoenix dactylifera]
Asa7G04351	--	Cellular Component: cellular_component (GO:0005575);; Cellular Component: intracellular (GO:0005622);; Cellular Component: obsolete cell (GO:0005623);; Cellular Component: cytoplasm (GO:0005737);; Biological Process: response to stress (GO:0006950);; Biological Process: biological_process (GO:0008150);; Biological Process: response to temperature stimulus (GO:0009266);; Biological Process: respon…	K13993|1.1e-14|aof:109829208|K13993 HSP20 family protein | (RefSeq) LOW QUALITY PROTEIN: 18.2 kDa class I heat shock protein-like	Posttranslational modification, protein turnover, chaperones	Hsp20/alpha crystallin family	17.8 kDa class I heat shock protein OS=Solanum lycopersicum OX=4081 PE=2 SV=1	SHSP domain-containing protein OS=Asparagus officinalis OX=4686 GN=A4U43_C01F30860 PE=3 SV=1	Posttranslational modification, protein turnover, chaperones	17.3 kDa class I heat shock protein-like [Asparagus officinalis]
Asa7G04352	--	--	--	--	--	--	Uncharacterized protein OS=Asparagus officinalis OX=4686 GN=A4U43_C04F13070 PE=4 SV=1	--	uncharacterized protein LOC109837192 [Asparagus officinalis]
Asa7G04358	--	--	K22761|2.8e-114|aof:109837842|K22761 DNA-directed primase/polymerase protein [EC:2.7.7.102 2.7.7.7] | (RefSeq) DNA-directed primase/polymerase protein isoform X1	--	Herpesviridae UL52/UL70 DNA primase	--	Uncharacterized protein OS=Asparagus officinalis OX=4686 GN=A4U43_C04F24440 PE=4 SV=1	Function unknown	DNA-directed primase/polymerase protein isoform X2 [Asparagus officinalis]
Asa7G04514	--	--	--	--	--	--	Transposase_23 domain-containing protein OS=Cucumis melo var. makuwa OX=1194695 GN=E5676_scaffold1503G00160 PE=4 SV=1	--	uncharacterized protein E5676_scaffold1503G00160 [Cucumis melo var. makuwa]
Asa7G04515	--	Cellular Component: integral component of membrane (GO:0016021);; Molecular Function: heme binding (GO:0020037);; Molecular Function: metal ion binding (GO:0046872);	K23490|1.5e-41|aof:109839557|K23490 cytochrome b5 | (RefSeq) cytochrome b5	Energy production and conversion	Cytochrome b5-like Heme/Steroid binding domain	Cytochrome b5 isoform E OS=Arabidopsis thaliana OX=3702 GN=CYTB5-E PE=1 SV=2	Cytochrome b5 heme-binding domain-containing protein OS=Asparagus officinalis OX=4686 GN=A4U43_C04F33890 PE=3 SV=1	Energy production and conversion	cytochrome b5 [Asparagus officinalis]
Asa7G05096	--	Molecular Function: electron transfer activity (GO:0009055);	--	--	Plastocyanin-like domain	Uclacyanin 1 OS=Arabidopsis thaliana OX=3702 GN=UCC1 PE=1 SV=1	Phytocyanin domain-containing protein OS=Gossypium barbadense OX=3634 GN=ES319_A04G129600v1 PE=4 SV=1	Function unknown	uclacyanin-2 [Elaeis guineensis]
Asa7G05097	--	Cellular Component: cellular_component (GO:0005575);; Cellular Component: obsolete cell (GO:0005623);; Cellular Component: plasma membrane (GO:0005886);; Molecular Function: electron transfer activity (GO:0009055);; Cellular Component: membrane (GO:0016020);; Cellular Component: intrinsic component of membrane (GO:0031224);; Cellular Component: anchored component of membrane (GO:0031225);; Cellul…	--	--	Plastocyanin-like domain	--	Mavicyanin-like OS=Gossypium australe OX=47621 GN=EPI10_007975 PE=4 SV=1	Function unknown	uclacyanin-2 [Elaeis guineensis]
Asa7G05321	--	Molecular Function: RNA binding (GO:0003723);	K13095|3.3e-26|dct:110103855|K13095 splicing factor 1 | (RefSeq) branchpoint-bridging protein isoform X1	RNA processing and modification	--	--	KH domain-containing protein OS=Dendrobium catenatum OX=906689 GN=MA16_Dca019023 PE=4 SV=1	RNA processing and modification	branchpoint-bridging protein isoform X1 [Dendrobium catenatum]
Asa7G05322	--	Cellular Component: ribonuclease H2 complex (GO:0032299);	K10744|2.3e-52|aof:109832852|K10744 ribonuclease H2 subunit B | (RefSeq) ribonuclease H2 subunit B isoform X1	Function unknown	Ydr279p protein family (RNase H2 complex component) wHTH domain	--	Ribonuclease H2 subunit B OS=Asparagus officinalis OX=4686 GN=A4U43_C03F3880 PE=4 SV=1	Function unknown	ribonuclease H2 subunit B isoform X1 [Asparagus officinalis]
Asa7G05584	--	--	--	--	--	--	Protein TSSC4 OS=Asparagus officinalis OX=4686 GN=A4U43_C09F14960 PE=3 SV=1	--	RNA-binding protein 25-like [Asparagus officinalis]
Asa7G05585	Posttranslational modification, protein turnover, chaperones	Molecular Function: ATP binding (GO:0005524);; Cellular Component: cytoplasm (GO:0005737);; Molecular Function: hydrolase activity (GO:0016787);; Biological Process: protein catabolic process (GO:0030163);	K03061|3.5e-222|dzi:111274760|K03061 26S proteasome regulatory subunit T1 | (RefSeq) 26S proteasome regulatory subunit 7A	Posttranslational modification, protein turnover, chaperones	ATPase family associated with various cellular activities (AAA)	26S proteasome regulatory subunit 7 OS=Spinacia oleracea OX=3562 GN=RPT1 PE=2 SV=1	AAA domain-containing protein OS=Gossypium barbadense OX=3634 GN=ES319_A10G053100v1 PE=3 SV=1	Posttranslational modification, protein turnover, chaperones	PREDICTED: 26S protease regulatory subunit 7-like [Gossypium raimondii]
Asa7G05593	--	Cellular Component: integral component of membrane (GO:0016021);	--	--	Protein of unknown function (DUF1666)	--	uncharacterized protein LOC103703171 isoform X1 OS=Phoenix dactylifera OX=42345 GN=LOC103703171 PE=4 SV=1	Function unknown	uncharacterized protein LOC103703171 isoform X2 [Phoenix dactylifera]
Asa7G05594	Translation, ribosomal structure and biogenesis	Molecular Function: structural constituent of ribosome (GO:0003735);; Biological Process: translation (GO:0006412);; Cellular Component: chloroplast (GO:0009507);; Cellular Component: small ribosomal subunit (GO:0015935);; Molecular Function: rRNA binding (GO:0019843);	K02986|8.3e-24|cpap:5878332|K02986 small subunit ribosomal protein S4 | (RefSeq) rps4, CapaCp023; ribosomal protein S4	Translation, ribosomal structure and biogenesis	S4 domain	30S ribosomal protein S4, chloroplastic (Fragment) OS=Bobartia gladiata OX=58946 GN=rps4 PE=3 SV=1	Small ribosomal protein 4 (Fragment) OS=Pogonatum piliferum OX=249213 GN=rps4 PE=3 SV=1	Translation, ribosomal structure and biogenesis	small ribosomal protein 4, partial [Pogonatum piliferum]
Asa7G05725	Carbohydrate transport and metabolism	Molecular Function: glycogen (starch) synthase activity (GO:0004373);; Molecular Function: starch binding (GO:2001070);	K00703|0.0e+00|aof:109844247|K00703 starch synthase [EC:2.4.1.21] | (RefSeq) starch synthase 3, chloroplastic/amyloplastic isoform X1	--	Starch/carbohydrate-binding module (family 53)	Soluble starch synthase 3, chloroplastic/amyloplastic OS=Solanum tuberosum OX=4113 GN=SS3 PE=1 SV=1	Uncharacterized protein OS=Asparagus officinalis OX=4686 GN=A4U43_C06F1700 PE=3 SV=1	Carbohydrate transport and metabolism	starch synthase 3, chloroplastic/amyloplastic isoform X1 [Asparagus officinalis]
Asa7G05726	--	Molecular Function: monooxygenase activity (GO:0004497);; Molecular Function: iron ion binding (GO:0005506);; Cellular Component: integral component of membrane (GO:0016021);; Molecular Function: oxidoreductase activity, acting on paired donors, with incorporation or reduction of molecular oxygen (GO:0016705);; Molecular Function: heme binding (GO:0020037);	K24184|1.0e-205|aof:109819390|K24184 cytochrome P450 family 89 subfamily A [EC:1.14.-.-] | (RefSeq) cytochrome P450 89A2-like isoform X1	Secondary metabolites biosynthesis, transport and catabolism	Cytochrome P450	Cytochrome P450 89A2 OS=Arabidopsis thaliana OX=3702 GN=CYP89A2 PE=2 SV=2	Cytochrome P450 89A2 OS=Apostasia shenzhenica OX=1088818 GN=CYP89A2 PE=3 SV=1	Secondary metabolites biosynthesis, transport and catabolism	cytochrome P450 89A2-like isoform X1 [Asparagus officinalis]
Asa7G05728	Posttranslational modification, protein turnover, chaperones	Molecular Function: ATP binding (GO:0005524);; Biological Process: protein folding (GO:0006457);; Biological Process: response to heat (GO:0009408);; Molecular Function: heat shock protein binding (GO:0031072);; Molecular Function: metal ion binding (GO:0046872);; Molecular Function: unfolded protein binding (GO:0051082);	K03686|4.3e-38|mus:103983188|K03686 molecular chaperone DnaJ | (RefSeq) chaperone protein dnaJ A6, chloroplastic-like	Posttranslational modification, protein turnover, chaperones	DnaJ C terminal domain	Chaperone protein dnaJ A6, chloroplastic OS=Arabidopsis thaliana OX=3702 GN=DJA6 PE=2 SV=2	Uncharacterized protein OS=Ensete ventricosum OX=4639 GN=GW17_00008473 PE=3 SV=1	Posttranslational modification, protein turnover, chaperones	hypothetical protein GW17_00008473 [Ensete ventricosum]
Asa7G05729	Nucleotide transport and metabolism	Molecular Function: deaminase activity (GO:0019239);	K01488|1.9e-152|aof:109845214|K01488 adenosine deaminase [EC:3.5.4.4] | (RefSeq) LOW QUALITY PROTEIN: adenosine deaminase-like protein	Nucleotide transport and metabolism	Adenosine/AMP deaminase	N6-mAMP deaminase OS=Arabidopsis thaliana OX=3702 GN=MAPDA PE=1 SV=1	A_deaminase domain-containing protein OS=Asparagus officinalis OX=4686 GN=A4U43_C06F2040 PE=4 SV=1	Nucleotide transport and metabolism	uncharacterized protein A4U43_C06F2040 [Asparagus officinalis]
Asa7G05803	Carbohydrate transport and metabolism	Molecular Function: hydrolase activity, hydrolyzing O-glycosyl compounds (GO:0004553);; Biological Process: carbohydrate metabolic process (GO:0005975);	K15920|0.0e+00|aof:109828506|K15920 xylan 1,4-beta-xylosidase [EC:3.2.1.37] | (RefSeq) probable beta-D-xylosidase 5	--	Glycosyl hydrolase family 3 C-terminal domain	Beta-D-xylosidase 1 OS=Arabidopsis thaliana OX=3702 GN=BXL1 PE=1 SV=1	Fn3_like domain-containing protein OS=Asparagus officinalis OX=4686 GN=A4U43_C02F22200 PE=3 SV=1	Carbohydrate transport and metabolism	probable beta-D-xylosidase 5 [Asparagus officinalis]
Asa7G05804	--	Cellular Component: nucleosome (GO:0000786);; Molecular Function: DNA binding (GO:0003677);; Cellular Component: nucleus (GO:0005634);; Molecular Function: protein heterodimerization activity (GO:0046982);	K11252|5.9e-50|dcr:108217688|K11252 histone H2B | (RefSeq) histone H2B.3	Chromatin structure and dynamics	Core histone H2A/H2B/H3/H4	Histone H2B.7 OS=Arabidopsis thaliana OX=3702 GN=At3g46030 PE=1 SV=3	Histone H2B OS=Rosa chinensis OX=74649 GN=RchiOBHm_Chr5g0063501 PE=3 SV=1	Chromatin structure and dynamics	hypothetical protein GIB67_018077 [Kingdonia uniflora]
Asa7G06135	--	Molecular Function: motor activity (GO:0003774);; Molecular Function: ATP binding (GO:0005524);; Biological Process: actin filament organization (GO:0007015);; Cellular Component: myosin complex (GO:0016459);; Molecular Function: actin filament binding (GO:0051015);	K10357|0.0e+00|aof:109833590|K10357 myosin V | (RefSeq) protein OPAQUE1-like isoform X1	Cytoskeleton	Myosin head (motor domain)	Protein OPAQUE1 OS=Zea mays OX=4577 GN=O1 PE=1 SV=1	protein OPAQUE1-like OS=Phoenix dactylifera OX=42345 GN=LOC103716291 PE=3 SV=1	Cytoskeleton	protein OPAQUE1-like isoform X9 [Asparagus officinalis]
Asa7G06136	--	Molecular Function: mRNA binding (GO:0003729);; Cellular Component: plasma membrane (GO:0005886);; Molecular Function: metal ion binding (GO:0046872);; Molecular Function: actin filament binding (GO:0051015);; Biological Process: actin filament bundle assembly (GO:0051017);	K09377|9.8e-85|egu:105057957|K09377 cysteine and glycine-rich protein | (RefSeq) LIM domain-containing protein WLIM1	--	LIM domain	LIM domain-containing protein WLIM1 OS=Arabidopsis thaliana OX=3702 GN=WLIM1 PE=1 SV=1	LIM domain-containing protein WLIM1 OS=Ananas comosus OX=4615 GN=ACMD2_20216 PE=4 SV=1	--	LIM domain-containing protein WLIM1 [Ananas comosus]
Asa7G06188	Lipid transport and metabolism	Molecular Function: enoyl-[acyl-carrier-protein] reductase (NADH) activity (GO:0004318);; Biological Process: fatty acid biosynthetic process (GO:0006633);	K00208|1.6e-34|aof:109835310|K00208 enoyl-[acyl-carrier protein] reductase I [EC:1.3.1.9 1.3.1.10] | (RefSeq) enoyl-[acyl-carrier-protein] reductase [NADH] 1, chloroplastic-like	General function prediction only	Enoyl-(Acyl carrier protein) reductase	Enoyl-[acyl-carrier-protein] reductase [NADH] 2, chloroplastic OS=Oryza sativa subsp. japonica OX=39947 GN=Os09g0277800 PE=2 SV=1	Uncharacterized protein OS=Ensete ventricosum OX=4639 GN=B296_00014454 PE=3 SV=1	Secondary metabolites biosynthesis, transport and catabolism	hypothetical protein GW17_00056888 [Ensete ventricosum]
Asa7G06697	--	Cellular Component: integral component of membrane (GO:0016021);; Molecular Function: transmembrane transporter activity (GO:0022857);	--	General function prediction only	Major Facilitator Superfamily	SPX domain-containing membrane protein OsI_17046 OS=Oryza sativa subsp. indica OX=39946 GN=OsI_17046 PE=3 SV=1	SPX domain-containing protein OS=Asparagus officinalis OX=4686 GN=A4U43_C04F29820 PE=4 SV=1	Inorganic ion transport and metabolism	SPX domain-containing membrane protein OsI_17046 [Elaeis guineensis]
Asa7G06698	Signal transduction mechanisms	Molecular Function: magnesium ion binding (GO:0000287);; Molecular Function: pyruvate kinase activity (GO:0004743);; Molecular Function: kinase activity (GO:0016301);; Molecular Function: potassium ion binding (GO:0030955);	K00873|7.9e-267|aof:109820096|K00873 pyruvate kinase [EC:2.7.1.40] | (RefSeq) pyruvate kinase, cytosolic isozyme	Carbohydrate transport and metabolism	Pyruvate kinase, barrel domain	Pyruvate kinase, cytosolic isozyme OS=Solanum tuberosum OX=4113 PE=2 SV=1	Pyruvate kinase OS=Asparagus officinalis OX=4686 GN=A4U43_C01F9470 PE=3 SV=1	Carbohydrate transport and metabolism	pyruvate kinase, cytosolic isozyme [Asparagus officinalis]
Asa7G06933	--	Cellular Component: Golgi apparatus (GO:0005794);; Biological Process: xyloglucan metabolic process (GO:0010411);; Cellular Component: integral component of membrane (GO:0016021);; Molecular Function: O-acetyltransferase activity (GO:0016413);	K23877|6.5e-134|egu:105050307|K23877 xyloglucan O-acetyltransferase | (RefSeq) protein ALTERED XYLOGLUCAN 4-like isoform X1	--	GDSL/SGNH-like Acyl-Esterase family found in Pmr5 and Cas1p	Protein ALTERED XYLOGLUCAN 4 OS=Arabidopsis thaliana OX=3702 GN=AXY4 PE=1 SV=1	protein ALTERED XYLOGLUCAN 4-like isoform X2 OS=Phoenix dactylifera OX=42345 GN=LOC103719164 PE=3 SV=1	Function unknown	protein ALTERED XYLOGLUCAN 4 isoform X2 [Elaeis guineensis]
Asa7G06934	--	Molecular Function: DNA-binding transcription activator activity, RNA polymerase II-specific (GO:0001228);; Cellular Component: nucleus (GO:0005634);; Molecular Function: protein dimerization activity (GO:0046983);	--	--	Helix-loop-helix DNA-binding domain	Transcription factor bHLH53 OS=Arabidopsis thaliana OX=3702 GN=BHLH53 PE=2 SV=1	transcription factor bHLH52-like OS=Phoenix dactylifera OX=42345 GN=LOC103718923 PE=3 SV=1	Transcription	transcription factor bHLH53-like [Asparagus officinalis]
Asa7G07036	Signal transduction mechanisms	Molecular Function: solute:proton antiporter activity (GO:0015299);; Cellular Component: integral component of membrane (GO:0016021);	--	Inorganic ion transport and metabolism	Sodium/hydrogen exchanger family	Cation/H(+) antiporter 20 OS=Arabidopsis thaliana OX=3702 GN=CHX20 PE=2 SV=1	Na_H_Exchanger domain-containing protein OS=Asparagus officinalis OX=4686 GN=A4U43_C02F1710 PE=4 SV=1	Inorganic ion transport and metabolism	cation/H(+) antiporter 20 [Asparagus officinalis]
Asa7G07203	--	Cellular Component: integral component of membrane (GO:0016021);; Molecular Function: transmembrane transporter activity (GO:0022857);	--	General function prediction only	--	Protein ZINC INDUCED FACILITATOR 1 OS=Arabidopsis thaliana OX=3702 GN=ZIF1 PE=1 SV=2	Protein ZINC INDUCED FACILITATOR-LIKE 1 OS=Capsicum annuum OX=4072 GN=T459_22119 PE=3 SV=1	Translation, ribosomal structure and biogenesis	protein ZINC INDUCED FACILITATOR-LIKE 1-like [Asparagus officinalis]
Asa7G07204	Posttranslational modification, protein turnover, chaperones	Molecular Function: threonine-type endopeptidase activity (GO:0004298);; Cellular Component: nucleus (GO:0005634);; Cellular Component: cytoplasm (GO:0005737);; Biological Process: ubiquitin-dependent protein catabolic process (GO:0006511);; Cellular Component: proteasome core complex, alpha-subunit complex (GO:0019773);	K02727|6.8e-131|cann:107844049|K02727 20S proteasome subunit alpha 7 [EC:3.4.25.1] | (RefSeq) proteasome subunit alpha type-3	Posttranslational modification, protein turnover, chaperones	Proteasome subunit	Proteasome subunit alpha type-3 OS=Spinacia oleracea OX=3562 GN=PAG1 PE=2 SV=1	Proteasome subunit alpha type OS=Carpinus fangiana OX=176857 GN=FH972_019913 PE=3 SV=1	Posttranslational modification, protein turnover, chaperones	hypothetical protein FH972_019913 [Carpinus fangiana]
Asa7G07213	Energy production and conversion	Molecular Function: molecular_function (GO:0003674);; Molecular Function: catalytic activity (GO:0003824);; Molecular Function: phosphoenolpyruvate carboxykinase activity (GO:0004611);; Cellular Component: cellular_component (GO:0005575);; Cellular Component: extracellular region (GO:0005576);; Cellular Component: intracellular (GO:0005622);; Cellular Component: obsolete cell (GO:0005623);; Cellu…	K01595|1.7e-146|zju:107417169|K01595 phosphoenolpyruvate carboxylase [EC:4.1.1.31] | (RefSeq) phosphoenolpyruvate carboxylase 2-like isoform X2	--	Phosphoenolpyruvate carboxylase	Phosphoenolpyruvate carboxylase 1 OS=Arabidopsis thaliana OX=3702 GN=PPC1 PE=1 SV=1	Phosphoenolpyruvate carboxylase OS=Hevea brasiliensis OX=3981 GN=GH714_015120 PE=3 SV=1	Energy production and conversion	phosphoenolpyruvate carboxylase 2-like isoform X2 [Ziziphus jujuba]
Asa7G07214	--	Biological Process: ribosomal small subunit assembly (GO:0000028);; Molecular Function: structural constituent of ribosome (GO:0003735);; Biological Process: translation (GO:0006412);; Cellular Component: cytosolic small ribosomal subunit (GO:0022627);	K02998|4.2e-21|oeu:111406245|K02998 small subunit ribosomal protein SAe | (RefSeq) 40S ribosomal protein SA-like isoform X1	Translation, ribosomal structure and biogenesis	--	40S ribosomal protein SA OS=Daucus carota OX=4039 GN=179B PE=2 SV=1	40S ribosomal protein SA OS=Oryza brachyantha OX=4533 GN=102716664 PE=3 SV=1	Translation, ribosomal structure and biogenesis	40S ribosomal protein SA-like isoform X1 [Olea europaea var. sylvestris]
Asa7G07215	--	Biological Process: cytoskeleton organization (GO:0007010);; Molecular Function: microtubule binding (GO:0008017);	--	--	Microtubule-associated protein 70	Microtubule-associated protein 70-1 OS=Oryza sativa subsp. japonica OX=39947 GN=MAP70.1 PE=2 SV=1	Uncharacterized protein OS=Asparagus officinalis OX=4686 GN=A4U43_C02F22750 PE=3 SV=1	Function unknown	microtubule-associated protein 70-1-like [Asparagus officinalis]
Asa7G07216	Replication, recombination and repair	Molecular Function: nucleic acid binding (GO:0003676);; Molecular Function: ATP binding (GO:0005524);	K13179|2.8e-218|aof:109831956|K13179 ATP-dependent RNA helicase DDX18/HAS1 [EC:3.6.4.13] | (RefSeq) LOW QUALITY PROTEIN: DEAD-box ATP-dependent RNA helicase 50	RNA processing and modification	DEAD/DEAH box helicase	DEAD-box ATP-dependent RNA helicase 50 OS=Oryza sativa subsp. japonica OX=39947 GN=Os03g0108600 PE=2 SV=2	Uncharacterized protein OS=Asparagus officinalis OX=4686 GN=A4U43_C02F22800 PE=4 SV=1	RNA processing and modification	LOW QUALITY PROTEIN: DEAD-box ATP-dependent RNA helicase 50 [Asparagus officinalis]
Asa7G07366	Cell wall/membrane/envelope biogenesis	Cellular Component: integral component of membrane (GO:0016021);; Molecular Function: membrane insertase activity (GO:0032977);	K03217|3.5e-127|peq:110034887|K03217 YidC/Oxa1 family membrane protein insertase | (RefSeq) mitochondrial inner membrane protein OXA1-like	--	60Kd inner membrane protein	Mitochondrial inner membrane protein OXA1-like OS=Arabidopsis thaliana OX=3702 GN=OXA1L PE=2 SV=1	Mitochondrial inner membrane protein OXA1-like OS=Dendrobium catenatum OX=906689 GN=OXA1L PE=3 SV=1	--	mitochondrial inner membrane protein OXA1-like [Phalaenopsis equestris]
Asa7G07388	--	Molecular Function: DNA binding (GO:0003677);; Molecular Function: transcription coregulator activity (GO:0003712);; Molecular Function: translation initiation factor activity (GO:0003743);; Cellular Component: transcription factor TFIID complex (GO:0005669);; Biological Process: regulation of transcription by RNA polymerase II (GO:0006357);; Biological Process: transcription by RNA polymerase II…	K03127|1.6e-50|cann:107859098|K03127 transcription initiation factor TFIID subunit 13 | (RefSeq) TAF13; transcription initiation factor TFIID subunit 13	Transcription	Transcription initiation factor IID, 18kD subunit	Transcription initiation factor TFIID subunit 13 OS=Arabidopsis thaliana OX=3702 GN=TAF13 PE=1 SV=1	Transcription initiation factor TFIID subunit OS=Zostera marina OX=29655 GN=ZOSMA_68G00690 PE=4 SV=1	Transcription	Transcription initiation factor TFIID subunit [Zostera marina]
Asa7G07389	Cell wall/membrane/envelope biogenesis	Molecular Function: protein kinase activity (GO:0004672);; Molecular Function: ATP binding (GO:0005524);; Cellular Component: integral component of membrane (GO:0016021);	K13418|1.6e-29|oeu:111393102|K13418 somatic embryogenesis receptor kinase 1 [EC:2.7.10.1 2.7.11.1] | (RefSeq) somatic embryogenesis receptor kinase 2-like	Signal transduction mechanisms	Protein tyrosine and serine/threonine kinase	Inactive receptor-like serine/threonine-protein kinase At2g40270 OS=Arabidopsis thaliana OX=3702 GN=At2g40270 PE=2 SV=2	Protein kinase domain-containing protein OS=Asparagus officinalis OX=4686 GN=A4U43_C02F2850 PE=4 SV=1	Signal transduction mechanisms	inactive receptor-like serine/threonine-protein kinase At2g40270 [Asparagus officinalis]
Asa7G07517	--	Molecular Function: protein serine/threonine kinase activity (GO:0004674);; Molecular Function: ATP binding (GO:0005524);; Cellular Component: integral component of membrane (GO:0016021);	--	--	--	--	Receptor-like serine/threonine-protein kinase OS=Leersia perrieri OX=77586 PE=3 SV=1	Signal transduction mechanisms	G-type lectin S-receptor-like serine/threonine-protein kinase SD2-5 [Asparagus officinalis]
Asa7G07518	--	Molecular Function: molecular_function (GO:0003674);; Molecular Function: catalytic activity (GO:0003824);; Molecular Function: protein kinase activity (GO:0004672);; Molecular Function: protein serine/threonine kinase activity (GO:0004674);; Molecular Function: transmembrane receptor protein serine/threonine kinase activity (GO:0004675);; Molecular Function: transmembrane signaling receptor acti…	K14500|1.6e-15|bna:106441995|K14500 BR-signaling kinase [EC:2.7.11.1] | (RefSeq) probable serine/threonine-protein kinase At5g41260	--	--	Serine/threonine-protein kinase BSK3 OS=Arabidopsis thaliana OX=3702 GN=BSK3 PE=1 SV=1	Uncharacterized protein OS=Ensete ventricosum OX=4639 GN=B296_00008569 PE=4 SV=1	Signal transduction mechanisms	hypothetical protein B296_00008569 [Ensete ventricosum]
Asa8G00018	--	Molecular Function: UDP-glycosyltransferase activity (GO:0008194);; Cellular Component: intracellular membrane-bounded organelle (GO:0043231);; Molecular Function: quercetin 3-O-glucosyltransferase activity (GO:0080043);; Molecular Function: quercetin 7-O-glucosyltransferase activity (GO:0080044);	K23452|5.2e-23|ath:AT1G22360|K23452 UDP-glucosyltransferase 85A [EC:2.4.1.-] | (RefSeq) UGT85A2; UDP-glucosyl transferase 85A2	--	--	7-deoxyloganetin glucosyltransferase OS=Gardenia jasminoides OX=114476 GN=UGT85A24 PE=1 SV=1	Glycosyltransferase OS=Glycine max OX=3847 GN=100784251 PE=3 SV=1	--	7-deoxyloganetin glucosyltransferase [Glycine max]
Asa8G00019	--	Molecular Function: translation elongation factor activity (GO:0003746);; Molecular Function: GTPase activity (GO:0003924);; Molecular Function: GTP binding (GO:0005525);	K03231|1.9e-06|aof:109843047|K03231 elongation factor 1-alpha | (RefSeq) elongation factor 1-alpha	Translation, ribosomal structure and biogenesis	--	Elongation factor 1-alpha OS=Zea mays OX=4577 GN=EF1A PE=3 SV=1	Elongation factor 1-alpha OS=Zea mays OX=4577 PE=2 SV=1	--	--
Asa8G00217	Function unknown	Cellular Component: membrane (GO:0016020);	K02221|1.1e-18|spen:107029109|K02221 YggT family protein | (RefSeq) ylmG homolog protein 2, chloroplastic	--	YGGT family	YlmG homolog protein 1-2, chloroplastic OS=Arabidopsis thaliana OX=3702 GN=YLMG1-2 PE=2 SV=1	CCB3/YggT-like OS=Parasponia andersonii OX=3476 GN=PanWU01x14_203960 PE=4 SV=1	Function unknown	CCB3/YggT-like [Parasponia andersonii]
Asa8G00218	--	--	--	--	--	--	F-box/FBD/LRR-repeat protein At1g13570-like OS=Nelumbo nucifera OX=4432 GN=LOC104598164 PE=4 SV=1	Function unknown	PREDICTED: F-box/FBD/LRR-repeat protein At1g13570-like [Nelumbo nucifera]
Asa8G00949	--	Molecular Function: motor activity (GO:0003774);; Cellular Component: cytoplasm (GO:0005737);; Cellular Component: microtubule (GO:0005874);; Biological Process: microtubule-based process (GO:0007017);; Cellular Component: dynein complex (GO:0030286);	K10418|1.5e-24|bvg:109136148|K10418 dynein light chain LC8-type | (RefSeq) dynein light chain 1, cytoplasmic	Cytoskeleton	Dynein light chain type 1	--	Dynein light chain OS=Cinnamomum micranthum f. kanehirae OX=337451 GN=CKAN_00170700 PE=3 SV=1	Cytoskeleton	putative dynein light chain [Cinnamomum micranthum f. kanehirae]
Asa8G00950	General function prediction only	Molecular Function: GTPase activity (GO:0003924);; Molecular Function: GTP binding (GO:0005525);; Biological Process: intracellular protein transport (GO:0006886);; Cellular Component: endomembrane system (GO:0012505);; Biological Process: Rab protein signal transduction (GO:0032482);	K07904|1.7e-101|vvi:100249712|K07904 Ras-related protein Rab-11A | (RefSeq) ras-related protein RABA1d	Intracellular trafficking, secretion, and vesicular transport	Ras family	Ras-related protein Rab11D OS=Lotus japonicus OX=34305 GN=RAB11D PE=2 SV=1	Uncharacterized protein OS=Ricinus communis OX=3988 GN=RCOM_1250910 PE=4 SV=1	Intracellular trafficking, secretion, and vesicular transport	PREDICTED: ras-related protein RABA1d [Vitis vinifera]
Asa8G00963	--	Cellular Component: ubiquitin ligase complex (GO:0000151);; Molecular Function: protein binding (GO:0005515);; Cellular Component: cellular_component (GO:0005575);; Cellular Component: intracellular (GO:0005622);; Cellular Component: obsolete cell (GO:0005623);; Biological Process: protein targeting (GO:0006605);; Biological Process: protein targeting to peroxisome (GO:0006625);; Biological Proce…	K13341|7.5e-58|cqi:110701976|K13341 peroxin-7 | (RefSeq) peroxisome biogenesis protein 7-like	Intracellular trafficking, secretion, and vesicular transport	WD domain, G-beta repeat	Peroxisome biogenesis protein 7 OS=Arabidopsis thaliana OX=3702 GN=PEX7 PE=1 SV=2	WD_REPEATS_REGION domain-containing protein OS=Spinacia oleracea OX=3562 GN=SOVF_050640 PE=4 SV=1	Intracellular trafficking, secretion, and vesicular transport	peroxisome biogenesis protein 7-like [Chenopodium quinoa]
Asa8G00964	--	Molecular Function: DNA-binding transcription factor activity (GO:0003700);; Molecular Function: hydrolase activity, hydrolyzing O-glycosyl compounds (GO:0004553);; Biological Process: carbohydrate metabolic process (GO:0005975);; Biological Process: transcription, DNA-templated (GO:0006351);; Cellular Component: integral component of membrane (GO:0016021);; Molecular Function: sequence-specific …	K14431|1.8e-20|aof:109824362|K14431 transcription factor TGA | (RefSeq) transcription factor TGA2.2-like	--	--	Transcription factor TGA9 OS=Arabidopsis thaliana OX=3702 GN=TGA9 PE=1 SV=1	Basic-leucine zipper domain-containing protein OS=Cynara cardunculus var. scolymus OX=59895 GN=Ccrd_007312 PE=3 SV=1	Transcription	Basic-leucine zipper domain-containing protein [Cynara cardunculus var. scolymus]
Asa8G01338	--	Cellular Component: chloroplast (GO:0009507);; Cellular Component: chloroplast stroma (GO:0009570);; Biological Process: granum assembly (GO:0090391);	--	--	--	Protein LHCP TRANSLOCATION DEFECT OS=Arabidopsis thaliana OX=3702 GN=LTD PE=1 SV=1	ANK_REP_REGION domain-containing protein OS=Erythranthe guttata OX=4155 GN=MIMGU_mgv1a014729mg PE=4 SV=1	Function unknown	PREDICTED: protein LHCP TRANSLOCATION DEFECT [Erythranthe guttata]
Asa8G01339	--	Molecular Function: cytochrome-c oxidase activity (GO:0004129);; Cellular Component: mitochondrial inner membrane (GO:0005743);; Biological Process: oxidative phosphorylation (GO:0006119);; Biological Process: aerobic respiration (GO:0009060);; Cellular Component: integral component of membrane (GO:0016021);; Molecular Function: heme binding (GO:0020037);; Cellular Component: respiratory chain co…	--	--	--	--	Cytochrome c oxidase subunit 1 OS=Trifolium subterraneum OX=3900 GN=TSUD_291860 PE=3 SV=1	--	hypothetical protein TSUD_291860 [Trifolium subterraneum]
Asa8G01486	--	Molecular Function: magnesium ion binding (GO:0000287);; Biological Process: response to acid chemical (GO:0001101);; Molecular Function: molecular_function (GO:0003674);; Molecular Function: catalytic activity (GO:0003824);; Cellular Component: cellular_component (GO:0005575);; Cellular Component: intracellular (GO:0005622);; Cellular Component: obsolete cell (GO:0005623);; Cellular Component: c…	K12742|8.1e-74|aof:109833319|K12742 isoprene synthase [EC:4.2.3.27] | (RefSeq) (-)-alpha-terpineol synthase-like	--	Terpene synthase, N-terminal domain	(R)-limonene synthase 1, chloroplastic OS=Citrus sinensis OX=2711 PE=1 SV=2	Uncharacterized protein OS=Cucumis sativus OX=3659 GN=Csa_2G299920 PE=4 SV=1	Function unknown	terpene synthase 10-like isoform X3 [Asparagus officinalis]
Asa8G01638	--	Molecular Function: electron transfer activity (GO:0009055);; Molecular Function: protein disulfide oxidoreductase activity (GO:0015035);	--	Posttranslational modification, protein turnover, chaperones	--	Monothiol glutaredoxin-S12, chloroplastic OS=Oryza sativa subsp. japonica OX=39947 GN=GRXS12 PE=2 SV=1	Glutaredoxin domain-containing protein OS=Asparagus officinalis OX=4686 GN=A4U43_C02F2590 PE=3 SV=1	Posttranslational modification, protein turnover, chaperones	monothiol glutaredoxin-S12, chloroplastic isoform X2 [Asparagus officinalis]
Asa8G01639	Posttranslational modification, protein turnover, chaperones	Molecular Function: heme transmembrane transporter activity (GO:0015232);; Cellular Component: integral component of membrane (GO:0016021);; Biological Process: cytochrome complex assembly (GO:0017004);; Molecular Function: heme binding (GO:0020037);; Cellular Component: mitochondrial membrane (GO:0031966);	--	--	Cytochrome C assembly protein	Putative cytochrome c biosynthesis ccmC-like mitochondrial protein OS=Arabidopsis thaliana OX=3702 GN=CCMC PE=2 SV=4	Putative cytochrome c biosynthesis ccmC-like mitochondrial protein OS=Allium cepa OX=4679 GN=ccmC PE=3 SV=1	Posttranslational modification, protein turnover, chaperones	CcmC [Allium cepa]
Asa8G01681	--	Cellular Component: integral component of membrane (GO:0016021);; Biological Process: transmembrane transport (GO:0055085);	--	Signal transduction mechanisms	OPT oligopeptide transporter protein	Oligopeptide transporter 5 OS=Arabidopsis thaliana OX=3702 GN=OPT5 PE=2 SV=1	Uncharacterized protein OS=Asparagus officinalis OX=4686 GN=A4U43_C01F5370 PE=3 SV=1	Signal transduction mechanisms	oligopeptide transporter 1-like [Asparagus officinalis]
Asa8G01682	--	Molecular Function: nucleotide binding (GO:0000166);; Molecular Function: catalytic activity (GO:0003824);; Biological Process: DNA-templated transcription, initiation (GO:0006352);; Cellular Component: RNA polymerase complex (GO:0030880);	K03012|9.1e-64|aof:109819980|K03012 DNA-directed RNA polymerase II subunit RPB4 | (RefSeq) DNA-directed RNA polymerases IV and V subunit 4-like isoform X1	Transcription	RNA polymerase Rpb4	DNA-directed RNA polymerases IV and V subunit 4 OS=Arabidopsis thaliana OX=3702 GN=NRPD4 PE=1 SV=2	RPOL4c domain-containing protein OS=Asparagus officinalis OX=4686 GN=A4U43_C01F35250 PE=4 SV=1	Transcription	DNA-directed RNA polymerases IV and V subunit 4-like isoform X1 [Asparagus officinalis]
Asa8G01740	--	--	K11274|9.0e-41|cic:CICLE_v10018495mg|K11274 chromosome transmission fidelity protein 4 | (RefSeq) hypothetical protein	Posttranslational modification, protein turnover, chaperones	Ring finger domain	E3 ubiquitin-protein ligase RING1-like OS=Arabidopsis thaliana OX=3702 GN=At3g19950 PE=1 SV=1	RING-type domain-containing protein OS=Asparagus officinalis OX=4686 GN=A4U43_C03F31170 PE=4 SV=1	Posttranslational modification, protein turnover, chaperones	E3 ubiquitin-protein ligase CIP8-like isoform X2 [Asparagus officinalis]
Asa8G01741	--	--	--	--	--	--	Uncharacterized protein OS=Asparagus officinalis OX=4686 GN=A4U43_C01F35620 PE=4 SV=1	--	uncharacterized protein LOC109823018 isoform X1 [Asparagus officinalis]
Asa8G01840	--	Biological Process: phosphatidylinositol phosphorylation (GO:0046854);	K15422|2.7e-06|aof:109824316|K15422 3'(2'), 5'-bisphosphate nucleotidase / inositol polyphosphate 1-phosphatase [EC:3.1.3.7 3.1.3.57] | (RefSeq) SAL1 phosphatase-like isoform X1	--	Inositol monophosphatase family	--	--	--	--
Asa8G01862	--	Biological Process: protein glycosylation (GO:0006486);; Molecular Function: transferase activity, transferring glycosyl groups (GO:0016757);	K23200|5.6e-71|lja:Lj4g3v0654330.1|K23200 putative arabinosyltransferase [EC:2.4.2.-] | (RefSeq) Lj4g3v0654330.1; -	--	Exostosin family	Probable arabinosyltransferase ARAD1 OS=Arabidopsis thaliana OX=3702 GN=ARAD1 PE=1 SV=1	probable arabinosyltransferase ARAD1 OS=Phoenix dactylifera OX=42345 GN=LOC103711497 PE=3 SV=1	--	probable arabinosyltransferase ARAD1 isoform X2 [Asparagus officinalis]
Asa8G01863	Coenzyme transport and metabolism	Biological Process: heme A biosynthetic process (GO:0006784);; Cellular Component: integral component of membrane (GO:0016021);; Molecular Function: oxidoreductase activity, acting on the CH-CH group of donors (GO:0016627);	K02259|4.3e-187|aof:109841424|K02259 cytochrome c oxidase assembly protein subunit 15 | (RefSeq) cytochrome c oxidase assembly protein COX15-like isoform X1	Posttranslational modification, protein turnover, chaperones	Cytochrome oxidase assembly protein	Cytochrome c oxidase assembly protein COX15 OS=Arabidopsis thaliana OX=3702 GN=COX15 PE=2 SV=1	Cytochrome c oxidase assembly protein COX15 OS=Dendrobium catenatum OX=906689 GN=COX15 PE=3 SV=1	Posttranslational modification, protein turnover, chaperones	cytochrome c oxidase assembly protein COX15-like isoform X1 [Asparagus officinalis]
Asa8G01916	Posttranslational modification, protein turnover, chaperones	Molecular Function: ATP binding (GO:0005524);	K03283|1.0e-45|gmx:100812707|K03283 heat shock 70kDa protein 1/2/6/8 | (RefSeq) heat shock cognate 70 kDa protein 2	Posttranslational modification, protein turnover, chaperones	Hsp70 protein	Heat shock cognate 70 kDa protein 2 OS=Solanum lycopersicum OX=4081 GN=HSC-2 PE=2 SV=1	Heat shock protein 70 OS=Apopellia endiviifolia (species B) OX=119729 PE=2 SV=1	Posttranslational modification, protein turnover, chaperones	Heat shock cognate 70 kDa protein [Hibiscus syriacus]
Asa8G01927	--	Molecular Function: catalytic activity (GO:0003824);	--	Signal transduction mechanisms	--	14 kDa zinc-binding protein OS=Zea mays OX=4577 GN=ZBP14 PE=1 SV=1	HIT domain-containing protein OS=Papaver somniferum OX=3469 GN=C5167_011473 PE=4 SV=1	Signal transduction mechanisms	14 kDa zinc-binding protein-like [Papaver somniferum]
Asa8G01928	--	Molecular Function: DNA binding (GO:0003677);; Cellular Component: nucleus (GO:0005634);; Biological Process: DNA replication (GO:0006260);; Biological Process: DNA repair (GO:0006281);; Biological Process: DNA recombination (GO:0006310);; Molecular Function: metal ion binding (GO:0046872);	K07466|1.5e-56|lja:Lj6g3v1201400.1|K07466 replication factor A1 | (RefSeq) Lj6g3v1201400.1; -	Replication, recombination and repair	Replication protein A OB domain	Replication protein A 70 kDa DNA-binding subunit A OS=Arabidopsis thaliana OX=3702 GN=RPA1A PE=1 SV=1	Replication protein A subunit OS=Asparagus officinalis OX=4686 GN=A4U43_C06F4430 PE=3 SV=1	Replication, recombination and repair	replication protein A 70 kDa DNA-binding subunit A [Asparagus officinalis]
Asa8G02012	Posttranslational modification, protein turnover, chaperones	Molecular Function: peroxidase activity (GO:0004601);; Biological Process: cell redox homeostasis (GO:0045454);; Molecular Function: peroxiredoxin activity (GO:0051920);	K24140|1.1e-31|sot:102606254|K24140 glutaredoxin-dependent peroxiredoxin [EC:1.11.1.25] | (RefSeq) TPx1; peroxiredoxin-2B-like	Posttranslational modification, protein turnover, chaperones	Redoxin	Peroxiredoxin-2E, chloroplastic OS=Arabidopsis thaliana OX=3702 GN=PRXIIE PE=1 SV=2	Glutaredoxin-dependent peroxiredoxin OS=Papaver somniferum OX=3469 GN=C5167_000931 PE=3 SV=1	Posttranslational modification, protein turnover, chaperones	peroxiredoxin-2E-2, chloroplastic-like [Papaver somniferum]
Asa8G02015	--	Biological Process: intracellular protein transport (GO:0006886);; Biological Process: endoplasmic reticulum to Golgi vesicle-mediated transport (GO:0006888);; Molecular Function: zinc ion binding (GO:0008270);; Cellular Component: COPII vesicle coat (GO:0030127);	K14007|1.2e-20|aof:109828987|K14007 protein transport protein SEC24 | (RefSeq) protein transport protein Sec24-like At3g07100	Intracellular trafficking, secretion, and vesicular transport	--	Protein transport protein Sec24-like At3g07100 OS=Arabidopsis thaliana OX=3702 GN=At3g07100 PE=2 SV=2	Uncharacterized protein OS=Salix brachista OX=2182728 GN=DKX38_016399 PE=3 SV=1	Intracellular trafficking, secretion, and vesicular transport	hypothetical protein DKX38_016399 [Salix brachista]
Asa8G02103	--	Molecular Function: enzyme inhibitor activity (GO:0004857);	K01051|2.7e-08|egr:104436371|K01051 pectinesterase [EC:3.1.1.11] | (RefSeq) pectinesterase-like	--	Plant invertase/pectin methylesterase inhibitor	21 kDa protein OS=Daucus carota OX=4039 PE=2 SV=1	21 kDa protein OS=Dendrobium catenatum OX=906689 GN=MA16_Dca012084 PE=4 SV=1	Function unknown	pectinesterase inhibitor 9-like [Dendrobium catenatum]
Asa8G02104	Posttranslational modification, protein turnover, chaperones	Molecular Function: serine-type endopeptidase activity (GO:0004252);	K15333|1.5e-74|nsy:104224633|K15333 tRNA guanosine-2'-O-methyltransferase [EC:2.1.1.34] | (RefSeq) uncharacterized protein LOC104224633	--	Subtilase family	Subtilisin-like protease 4 OS=Lotus japonicus OX=34305 GN=SBTM4 PE=2 SV=1	Uncharacterized protein OS=Asparagus officinalis OX=4686 GN=A4U43_C04F28880 PE=3 SV=1	Posttranslational modification, protein turnover, chaperones	uncharacterized protein A4U43_C04F28880 [Asparagus officinalis]
Asa8G02593	Cell wall/membrane/envelope biogenesis	Molecular Function: protein kinase activity (GO:0004672);; Molecular Function: ATP binding (GO:0005524);	K08832|2.0e-225|aof:109844037|K08832 serine/threonine-protein kinase SRPK3 [EC:2.7.11.1] | (RefSeq) serine/threonine-protein kinase SRPK-like	Signal transduction mechanisms	Protein kinase domain	Serine/threonine-protein kinase AFC3 OS=Arabidopsis thaliana OX=3702 GN=AFC3 PE=1 SV=2	Protein kinase domain-containing protein OS=Asparagus officinalis OX=4686 GN=A4U43_C05F17920 PE=4 SV=1	Signal transduction mechanisms	serine/threonine-protein kinase SRPK-like [Asparagus officinalis]
Asa8G02795	--	--	--	--	Pollen protein Ole e 1 like	--	Uncharacterized protein OS=Zea mays OX=4577 PE=2 SV=1	--	unknown [Zea mays]
Asa8G03056	--	Cellular Component: nuclear envelope (GO:0005635);; Cellular Component: cytosol (GO:0005829);; Biological Process: protein import into nucleus (GO:0006606);; Molecular Function: Ran GTPase binding (GO:0008536);	K20224|0.0e+00|egu:105039218|K20224 importin-9 | (RefSeq) importin-9 isoform X2	--	Importin-beta N-terminal domain	--	importin-9 isoform X1 OS=Phoenix dactylifera OX=42345 GN=LOC103701677 PE=4 SV=1	--	importin-9 isoform X2 [Asparagus officinalis]
Asa8G03114	Secondary metabolites biosynthesis, transport and catabolism	Molecular Function: catalase activity (GO:0004096);; Biological Process: response to oxidative stress (GO:0006979);; Biological Process: lipid biosynthetic process (GO:0008610);; Cellular Component: integral component of membrane (GO:0016021);; Molecular Function: heme binding (GO:0020037);; Molecular Function: phosphopantetheine binding (GO:0031177);	K00665|6.8e-17|csl:COCSUDRAFT_49000|K00665 fatty acid synthase, animal type [EC:2.3.1.85] | (RefSeq) hypothetical protein	General function prediction only	AMP-binding enzyme	4-coumarate--CoA ligase-like 1 OS=Oryza sativa subsp. japonica OX=39947 GN=4CLL1 PE=2 SV=2	Carrier domain-containing protein OS=Asparagus officinalis OX=4686 GN=A4U43_C05F14320 PE=4 SV=1	--	uncharacterized protein LOC109843528 isoform X1 [Asparagus officinalis]
Asa8G03115	General function prediction only	--	K22128|5.0e-27|smo:SELMODRAFT_404967|K22128 piezo-type mechanosensitive ion channel component 1/2 | (RefSeq) hypothetical protein	--	Divergent PAP2 family	--	BURP domain-containing protein OS=Asparagus officinalis OX=4686 GN=A4U43_C06F8840 PE=4 SV=1	Function unknown	uncharacterized protein LOC109845241 isoform X1 [Asparagus officinalis]
Asa8G03220	--	Biological Process: mRNA splicing, via spliceosome (GO:0000398);; Molecular Function: nucleic acid binding (GO:0003676);; Molecular Function: RNA binding (GO:0003723);; Cellular Component: nucleus (GO:0005634);	K17579|1.1e-63|vcn:VOLCADRAFT_98760|K17579 protein phosphatase 1 regulatory subunit 42 | (RefSeq) hypothetical protein	Cell cycle control, cell division, chromosome partitioning	RNA recognition motif 2	Protein MEI2-like 2 OS=Oryza sativa subsp. japonica OX=39947 GN=ML2 PE=2 SV=1	protein MEI2-like 2 OS=Phoenix dactylifera OX=42345 GN=LOC103699211 PE=4 SV=1	RNA processing and modification	protein MEI2-like 2 [Phoenix dactylifera]
Asa8G03221	--	Molecular Function: RNA binding (GO:0003723);	K12881|1.1e-22|nnu:104594587|K12881 THO complex subunit 4 | (RefSeq) THO complex subunit 4A-like	RNA processing and modification	RNA recognition motif. (a.k.a. RRM, RBD, or RNP domain)	THO complex subunit 4B OS=Arabidopsis thaliana OX=3702 GN=ALY2 PE=1 SV=1	RNA and export factor-binding protein 2 (Fragment) OS=Anthurium amnicola OX=1678845 GN=Refbp2_1 PE=4 SV=1	RNA processing and modification	putative RNA and export factor binding protein [Zostera marina]
Asa8G03267	--	Molecular Function: 3-oxoacyl-[acyl-carrier-protein] synthase activity (GO:0004315);; Cellular Component: mitochondrion (GO:0005739);; Biological Process: fatty acid biosynthetic process (GO:0006633);	K09458|5.1e-62|aof:109846863|K09458 3-oxoacyl-[acyl-carrier-protein] synthase II [EC:2.3.1.179] | (RefSeq) 3-oxoacyl-[acyl-carrier-protein] synthase I, chloroplastic	--	Beta-ketoacyl synthase, N-terminal domain	3-oxoacyl-[acyl-carrier-protein] synthase I, chloroplastic OS=Arabidopsis thaliana OX=3702 GN=KAS1 PE=1 SV=2	Beta-ketoacyl-[acyl-carrier-protein] synthase I OS=Musa acuminata subsp. malaccensis OX=214687 GN=103977439 PE=3 SV=1	--	3-oxoacyl-[acyl-carrier-protein] synthase I, chloroplastic, partial [Asparagus officinalis]
Asa8G03268	--	--	--	--	--	--	Uncharacterized protein OS=Asparagus officinalis OX=4686 GN=A4U43_C07F3560 PE=4 SV=1	--	uncharacterized protein A4U43_C07F3560 [Asparagus officinalis]
Asa8G03342	--	Molecular Function: GTPase activator activity (GO:0005096);; Molecular Function: metal ion binding (GO:0046872);	K12486|1.9e-149|aof:109842839|K12486 stromal membrane-associated protein | (RefSeq) ADP-ribosylation factor GTPase-activating protein AGD12-like isoform X1	General function prediction only	Putative GTPase activating protein for Arf	ADP-ribosylation factor GTPase-activating protein AGD12 OS=Arabidopsis thaliana OX=3702 GN=AGD12 PE=1 SV=1	Uncharacterized protein OS=Asparagus officinalis OX=4686 GN=A4U43_C05F7620 PE=4 SV=1	Signal transduction mechanisms	ADP-ribosylation factor GTPase-activating protein AGD12-like isoform X2 [Asparagus officinalis]
Asa8G03362	--	Cellular Component: nucleus (GO:0005634);; Biological Process: regulation of transcription, DNA-templated (GO:0006355);; Molecular Function: sequence-specific DNA binding (GO:0043565);	K09422|6.7e-84|egu:105057307|K09422 transcription factor MYB, plant | (RefSeq) transcription factor MYB108-like	Transcription	Myb-like DNA-binding domain	Transcription factor MYB2 OS=Oryza sativa subsp. japonica OX=39947 GN=MYB2 PE=2 SV=1	transcription factor MYB2-like OS=Phoenix dactylifera OX=42345 GN=LOC103709681 PE=4 SV=1	--	transcription factor JAMYB [Elaeis guineensis]
Asa8G03363	--	Biological Process: reproduction (GO:0000003);; Biological Process: system process (GO:0003008);; Cellular Component: cellular_component (GO:0005575);; Cellular Component: intracellular (GO:0005622);; Cellular Component: obsolete cell (GO:0005623);; Cellular Component: nucleus (GO:0005634);; Cellular Component: nuclear envelope (GO:0005635);; Cellular Component: nuclear pore (GO:0005643);; Cellul…	K14320|4.7e-28|mesc:110624975|K14320 aladin | (RefSeq) aladin	General function prediction only	--	Aladin OS=Arabidopsis thaliana OX=3702 GN=AAAS PE=1 SV=1	Uncharacterized protein OS=Manihot esculenta OX=3983 GN=MANES_10G077600 PE=4 SV=1	Function unknown	aladin isoform X3 [Hevea brasiliensis]
Asa8G03713	--	Cellular Component: integral component of membrane (GO:0016021);	--	Cell wall/membrane/envelope biogenesis	Glycosyl-transferase family 4	--	Glycos_transf_1 domain-containing protein OS=Asparagus officinalis OX=4686 GN=A4U43_C06F9600 PE=4 SV=1	Cell wall/membrane/envelope biogenesis	uncharacterized protein LOC109844454 [Asparagus officinalis]
Asa8G03714	Defense mechanisms	Molecular Function: ATP binding (GO:0005524);; Cellular Component: integral component of membrane (GO:0016021);; Molecular Function: ATPase activity (GO:0016887);	K08711|1.3e-106|qsu:111987600|K08711 ATP-binding cassette, subfamily G (WHITE), member 2, PDR | (RefSeq) LOW QUALITY PROTEIN: ZEB2-regulated ABC transporter 1-like	Secondary metabolites biosynthesis, transport and catabolism	ABC-2 type transporter	ABC transporter G family member 39 OS=Oryza sativa subsp. japonica OX=39947 GN=ABCG39 PE=3 SV=1	pleiotropic drug resistance protein TUR2-like isoform X2 OS=Phoenix dactylifera OX=42345 GN=LOC103696113 PE=3 SV=1	Secondary metabolites biosynthesis, transport and catabolism	ABC transporter G family member 39-like [Asparagus officinalis]
Asa8G04158	--	Molecular Function: ATP binding (GO:0005524);; Cellular Component: chaperonin-containing T-complex (GO:0005832);; Biological Process: protein folding (GO:0006457);; Molecular Function: unfolded protein binding (GO:0051082);	K09498|1.7e-12|mus:103981855|K09498 T-complex protein 1 subunit zeta | (RefSeq) T-complex protein 1 subunit zeta 1	Posttranslational modification, protein turnover, chaperones	--	T-complex protein 1 subunit zeta 1 OS=Arabidopsis thaliana OX=3702 GN=CCT6A PE=1 SV=1	Uncharacterized protein OS=Musa acuminata subsp. malaccensis OX=214687 GN=103981855 PE=3 SV=1	Posttranslational modification, protein turnover, chaperones	PREDICTED: T-complex protein 1 subunit zeta 1 [Musa acuminata subsp. malaccensis]
Asa8G04159	--	Cellular Component: integral component of membrane (GO:0016021);	--	--	Late embryogenesis abundant protein	--	LEA_2 domain-containing protein OS=Ensete ventricosum OX=4639 GN=B296_00000747 PE=4 SV=1	Function unknown	hypothetical protein B296_00000747 [Ensete ventricosum]
Asa8G04609	--	Cellular Component: integral component of membrane (GO:0016021);	K22985|6.8e-22|dct:110099145|K22985 G protein-coupled receptor 107 | (RefSeq) protein GPR107-like	Signal transduction mechanisms	--	Protein CANDIDATE G-PROTEIN COUPLED RECEPTOR 7 OS=Arabidopsis thaliana OX=3702 GN=CAND7 PE=2 SV=1	Uncharacterized protein OS=Dendrobium catenatum OX=906689 GN=MA16_Dca010114 PE=4 SV=1	Signal transduction mechanisms	protein GPR107-like [Dendrobium catenatum]
Asa8G04610	--	Biological Process: ribosomal small subunit assembly (GO:0000028);; Molecular Function: RNA binding (GO:0003723);; Molecular Function: structural constituent of ribosome (GO:0003735);; Cellular Component: cytosolic small ribosomal subunit (GO:0022627);	K02947|9.0e-68|mus:103983650|K02947 small subunit ribosomal protein S10e | (RefSeq) 40S ribosomal protein S10-1	Translation, ribosomal structure and biogenesis	Plectin/S10 domain	40S ribosomal protein S10-1 OS=Arabidopsis thaliana OX=3702 GN=RPS10A PE=1 SV=1	S10_plectin domain-containing protein OS=Musa acuminata subsp. malaccensis OX=214687 PE=4 SV=1	Translation, ribosomal structure and biogenesis	PREDICTED: 40S ribosomal protein S10-1 [Musa acuminata subsp. malaccensis]
Asa8G05994	--	Molecular Function: peroxidase activity (GO:0004601);; Cellular Component: extracellular region (GO:0005576);; Biological Process: response to oxidative stress (GO:0006979);; Molecular Function: heme binding (GO:0020037);; Biological Process: hydrogen peroxide catabolic process (GO:0042744);; Molecular Function: metal ion binding (GO:0046872);	K00430|2.4e-120|egu:105039556|K00430 peroxidase [EC:1.11.1.7] | (RefSeq) peroxidase 18 isoform X1	--	Peroxidase	Peroxidase 18 OS=Arabidopsis thaliana OX=3702 GN=PER18 PE=3 SV=1	Peroxidase OS=Asparagus officinalis OX=4686 GN=A4U43_C05F25730 PE=3 SV=1	Secondary metabolites biosynthesis, transport and catabolism	peroxidase 18 isoform X1 [Elaeis guineensis]
Note:The highlighted rows represented the selective sweep genes.

## Sheet: Table S6
Table S6. GO enrichment in 35/258 group.
ID	Categories	Description	Padjust	Enrichment
GO:0050552	35_40/258_40-down	(4S)-limonene synthase activity	0.0325603	5.17384
GO:0034768	35_40/258_40-down	(E)-beta-ocimene synthase activity	0.0325603	5.17384
GO:0034002	35_40/258_40-down	(R)-limonene synthase activity	0.0325603	5.17384
GO:0003849	35_80/258_80-up	3-deoxy-7-phosphoheptulonate synthase activity	0.00687253	6.0204
GO:0006085	35_40/258_40-down	acetyl-CoA biosynthetic process	0.0317726	2.84561
GO:0006084	35_40/258_40-down	acetyl-CoA metabolic process	0.0286814	2.72189
GO:0016297	35_120/258_120-up	acyl-[acyl-carrier-protein] hydrolase activity	0.00709569	3.41424
GO:0016297	35_40/258_40-down	acyl-[acyl-carrier-protein] hydrolase activity	0.00222444	3.31988
GO:0030554	35_80/258_80-up	adenyl nucleotide binding	2.99e-06	1.23688
GO:0030554	35_0/258_0-down	adenyl nucleotide binding	0.000640092	1.10865
GO:0032559	35_80/258_80-up	adenyl ribonucleotide binding	2.99e-06	1.24038
GO:0032559	35_0/258_0-down	adenyl ribonucleotide binding	0.000640092	1.11085
GO:0043531	35_80/258_80-up	ADP binding	0.00269996	2.0746
GO:0043531	35_120/258_120-up	ADP binding	0.0254832	2.12947
GO:1901607	35_40/258_40-down	alpha-amino acid biosynthetic process	0.0317726	1.4507
GO:1901605	35_0/258_0-down	alpha-amino acid metabolic process	0.0179898	1.48002
GO:1901605	35_40/258_40-down	alpha-amino acid metabolic process	0.00237099	1.49963
GO:0052578	35_40/258_40-down	alpha-farnesene synthase activity	0.0325603	5.17384
GO:0046348	35_40/258_40-down	amino sugar catabolic process	0.0152668	2.98112
GO:0006040	35_40/258_40-down	amino sugar metabolic process	0.0346765	2.55524
GO:0006026	35_40/258_40-down	aminoglycan catabolic process	0.00890707	3.17649
GO:0006022	35_40/258_40-down	aminoglycan metabolic process	0.0100115	3.1043
GO:0043168	35_80/258_80-up	anion binding	8.22e-06	1.19614
GO:0043168	35_0/258_0-down	anion binding	4.39e-05	1.11586
GO:0043168	35_40/258_40-down	anion binding	0.00475205	1.03182
GO:0006529	35_0/258_0-down	asparagine biosynthetic process	0.032449	6.46462
GO:0006529	35_40/258_40-down	asparagine biosynthetic process	0.0286814	5.69122
GO:0006528	35_0/258_0-down	asparagine metabolic process	0.032449	6.46462
GO:0006528	35_40/258_40-down	asparagine metabolic process	0.0286814	5.69122
GO:0004066	35_0/258_0-down	asparagine synthase (glutamine-hydrolyzing) activity	0.0154731	6.46462
GO:0004066	35_40/258_40-down	asparagine synthase (glutamine-hydrolyzing) activity	0.0280842	5.69122
GO:0009067	35_40/258_40-down	aspartate family amino acid biosynthetic process	0.0152668	2.27649
GO:0009066	35_40/258_40-down	aspartate family amino acid metabolic process	0.00652206	2.37655
GO:0005524	35_80/258_80-up	ATP binding	1.77e-05	1.22278
GO:0005524	35_0/258_0-down	ATP binding	0.00319084	1.0916
GO:0051274	35_80/258_80-up	beta-glucan biosynthetic process	0.0374769	2.03188
GO:0005388	35_0/258_0-down	calcium-transporting ATPase activity	0.0489596	2.69359
GO:0030246	35_40/258_40-up	carbohydrate binding	0.000312089	1.58701
GO:0030246	35_80/258_80-up	carbohydrate binding	0.00687253	1.46909
GO:0030246	35_120/258_120-up	carbohydrate binding	0.000246726	1.74922
GO:0030246	35_0/258_0-down	carbohydrate binding	0.000210725	1.60842
GO:0097367	35_80/258_80-up	carbohydrate derivative binding	2.99e-06	1.22522
GO:0097367	35_0/258_0-down	carbohydrate derivative binding	0.000558767	1.10186
GO:0097367	35_40/258_40-down	carbohydrate derivative binding	0.0304039	1.02048
GO:1901136	35_120/258_120-up	carbohydrate derivative catabolic process	0.0424808	2.29208
GO:1901136	35_40/258_40-down	carbohydrate derivative catabolic process	0.0218247	2.06953
GO:0016884	35_0/258_0-down	carbon-nitrogen ligase activity, with glutamine as amido-N-donor	0.00571986	3.69407
GO:0016884	35_40/258_40-down	carbon-nitrogen ligase activity, with glutamine as amido-N-donor	0.0168589	3.25213
GO:0016835	35_40/258_40-down	carbon-oxygen lyase activity	0.0168603	1.62606
GO:0016838	35_40/258_40-down	carbon-oxygen lyase activity, acting on phosphates	0.0358414	2.16122
GO:0046394	35_0/258_0-down	carboxylic acid biosynthetic process	0.0179898	1.33017
GO:0046394	35_40/258_40-down	carboxylic acid biosynthetic process	0.00237099	1.34278
GO:0019752	35_0/258_0-down	carboxylic acid metabolic process	2.46e-05	1.2889
GO:0019752	35_40/258_40-down	carboxylic acid metabolic process	3.62e-05	1.23398
GO:0003824	35_120/258_120-up	catalytic activity	0.000203404	1.11734
GO:0003824	35_0/258_0-down	catalytic activity	4.72e-11	1.03275
GO:0003824	35_40/258_40-down	catalytic activity	0.000261608	0.96981
GO:0005623	35_120/258_120-down	cell	0.00029385	0.94821
GO:0007154	35_120/258_120-up	cell communication	0.00879481	1.30299
GO:1902292	35_120/258_120-down	cell cycle DNA replication initiation	0.0233201	6.51688
GO:0030054	35_0/258_0-down	cell junction	0.0164669	1.41867
GO:0030054	35_40/258_40-down	cell junction	0.0139413	1.39087
GO:0044464	35_120/258_120-down	cell part	0.00029385	0.94821
GO:0071944	35_0/258_0-down	cell periphery	0.00724338	1.08463
GO:0008037	35_80/258_80-up	cell recognition	0.0287623	1.919
GO:0008037	35_120/258_120-up	cell recognition	3.69e-06	2.83645
GO:0008037	35_0/258_0-down	cell recognition	0.0192525	1.93939
GO:0008037	35_40/258_40-down	cell recognition	0.0346765	1.70737
GO:0051286	35_80/258_80-up	cell tip	0.0028501	3.67913
GO:0005618	35_0/258_0-down	cell wall	0.0164669	1.35734
GO:0005618	35_80/258_80-down	cell wall	0.00516451	1.26471
GO:0016998	35_40/258_40-down	cell wall macromolecule catabolic process	0.0152668	2.98112
GO:0005911	35_0/258_0-down	cell-cell junction	0.0192663	1.40749
GO:0005911	35_40/258_40-down	cell-cell junction	0.016358	1.38318
GO:0008652	35_40/258_40-down	cellular amino acid biosynthetic process	0.00372581	1.54801
GO:0006520	35_0/258_0-down	cellular amino acid metabolic process	0.0374534	1.2417
GO:0006520	35_40/258_40-down	cellular amino acid metabolic process	0.00285361	1.29812
GO:0044262	35_0/258_0-down	cellular carbohydrate metabolic process	0.0419582	1.3433
GO:0022607	35_120/258_120-down	cellular component assembly	0.000714329	1.24339
GO:0044085	35_120/258_120-down	cellular component biogenesis	0.000330735	1.2028
GO:0006073	35_0/258_0-down	cellular glucan metabolic process	0.036072	1.53056
GO:0034622	35_120/258_120-down	cellular macromolecular complex assembly	2.62e-09	1.6234
GO:0033692	35_80/258_80-up	cellular polysaccharide biosynthetic process	0.0290349	1.89531
GO:0071229	35_120/258_120-up	cellular response to acid chemical	0.00201024	1.84139
GO:0071469	35_120/258_120-up	cellular response to alkaline pH	0.0213105	5.19089
GO:0071483	35_80/258_80-up	cellular response to blue light	0.0411735	3.47331
GO:0070887	35_120/258_120-up	cellular response to chemical stimulus	0.0458007	1.34714
GO:0071395	35_120/258_120-up	cellular response to jasmonic acid stimulus	0.0214318	2.49358
GO:0071248	35_120/258_120-up	cellular response to metal ion	0.0424771	3.08157
GO:1901701	35_120/258_120-up	cellular response to oxygen-containing compound	0.010555	1.60541
GO:0071467	35_120/258_120-up	cellular response to pH	0.0213105	5.19089
GO:0030244	35_80/258_80-up	cellulose biosynthetic process	0.0470686	2.22978
GO:0008061	35_40/258_40-down	chitin binding	0.0468558	2.58692
GO:0006032	35_40/258_40-down	chitin catabolic process	0.0152668	2.98112
GO:0006030	35_40/258_40-down	chitin metabolic process	0.0152668	2.98112
GO:0004568	35_40/258_40-down	chitinase activity	0.0358414	2.43909
GO:0015995	35_0/258_0-up	chlorophyll biosynthetic process	0.00600086	3.64376
GO:0015995	35_40/258_40-up	chlorophyll biosynthetic process	0.017362	3.02828
GO:0015995	35_80/258_80-up	chlorophyll biosynthetic process	1.08e-07	4.11922
GO:0015994	35_0/258_0-up	chlorophyll metabolic process	0.012536	3.17899
GO:0015994	35_40/258_40-up	chlorophyll metabolic process	0.017362	2.75599
GO:0015994	35_80/258_80-up	chlorophyll metabolic process	1.08e-07	3.74125
GO:0009904	35_80/258_80-up	chloroplast accumulation movement	0.0428959	4.5153
GO:0019750	35_80/258_80-up	chloroplast localization	0.0411735	3.69433
GO:0009902	35_80/258_80-up	chloroplast relocation	0.0411735	3.69433
GO:0009534	35_0/258_0-up	chloroplast thylakoid	0.000132072	1.96832
GO:0009534	35_40/258_40-up	chloroplast thylakoid	7.87e-05	1.72138
GO:0009534	35_80/258_80-up	chloroplast thylakoid	0.000302208	1.66411
GO:0009535	35_0/258_0-up	chloroplast thylakoid membrane	0.00121547	1.87941
GO:0009535	35_40/258_40-up	chloroplast thylakoid membrane	0.00112844	1.6421
GO:0009535	35_80/258_80-up	chloroplast thylakoid membrane	0.000438601	1.67954
GO:0000785	35_0/258_0-up	chromatin	0.000334989	1.64837
GO:0000785	35_40/258_40-down	chromatin	5.3e-06	1.44326
GO:0000785	35_80/258_80-down	chromatin	1.37e-09	1.56787
GO:0000785	35_120/258_120-down	chromatin	3.93e-59	3.15877
GO:0031497	35_0/258_0-up	chromatin assembly	0.000949542	2.44783
GO:0031497	35_40/258_40-down	chromatin assembly	0.0152668	1.70737
GO:0031497	35_80/258_80-down	chromatin assembly	5.71e-08	2.38773
GO:0031497	35_120/258_120-down	chromatin assembly	4.72e-38	4.86811
GO:0006333	35_0/258_0-up	chromatin assembly or disassembly	0.000823881	2.49703
GO:0006333	35_40/258_40-down	chromatin assembly or disassembly	0.0118031	1.74681
GO:0006333	35_80/258_80-down	chromatin assembly or disassembly	5.71e-08	2.36409
GO:0006333	35_120/258_120-down	chromatin assembly or disassembly	7.87e-38	4.81991
GO:0006325	35_80/258_80-down	chromatin organization	0.016423	1.3507
GO:0006325	35_120/258_120-down	chromatin organization	1.14e-17	2.45704
GO:0044427	35_0/258_0-up	chromosomal part	0.000696419	1.54762
GO:0044427	35_40/258_40-down	chromosomal part	4.64e-06	1.37933
GO:0044427	35_80/258_80-down	chromosomal part	1.42e-09	1.47452
GO:0044427	35_120/258_120-down	chromosomal part	2.45e-57	2.84298
GO:0005694	35_0/258_0-up	chromosome	0.00526002	1.447
GO:0005694	35_40/258_40-down	chromosome	1.76e-06	1.36891
GO:0005694	35_80/258_80-down	chromosome	6.19e-09	1.40925
GO:0005694	35_120/258_120-down	chromosome	2.77e-53	2.64378
GO:0051276	35_120/258_120-down	chromosome organization	2.08e-13	1.8444
GO:0004108	35_0/258_0-down	citrate (Si)-synthase activity	0.0400035	9.69693
GO:0006101	35_0/258_0-down	citrate metabolic process	0.0179898	2.28163
GO:0036440	35_0/258_0-down	citrate synthase activity	0.0400035	9.69693
GO:0019499	35_40/258_40-down	cyanide metabolic process	0.0287718	11.3824
GO:0019238	35_120/258_120-up	cyclohydrolase activity	0.015665	4.58416
GO:0022625	35_120/258_120-down	cytosolic large ribosomal subunit	0.00643143	1.94036
GO:0044445	35_0/258_0-up	cytosolic part	0.0231982	1.72281
GO:0044445	35_120/258_120-down	cytosolic part	0.0313738	1.43792
GO:0022626	35_120/258_120-down	cytosolic ribosome	0.0190961	1.54841
GO:0022627	35_0/258_0-up	cytosolic small ribosomal subunit	0.0166022	2.618
GO:0003885	35_40/258_40-down	D-arabinono-1,4-lactone oxidase activity	0.00426866	5.69122
GO:0006952	35_120/258_120-up	defense response	3.44e-05	1.69154
GO:0006952	35_0/258_0-down	defense response	0.0292497	1.29658
GO:0006952	35_40/258_40-down	defense response	0.00555724	1.31831
GO:0098542	35_120/258_120-up	defense response to other organism	0.0240271	1.54365
ID	Categories	Description	Padjust	Enrichment
GO:0003677	35_80/258_80-down	DNA binding	0.0323327	0.967975
GO:0003677	35_120/258_120-down	DNA binding	2.09e-15	1.32091
GO:0071103	35_80/258_80-down	DNA conformation change	0.00683689	1.46048
GO:0071103	35_120/258_120-down	DNA conformation change	6.33e-21	2.82815
GO:0003678	35_40/258_40-down	DNA helicase activity	0.0358414	2.16122
GO:0006323	35_0/258_0-up	DNA packaging	0.000949542	2.39279
GO:0006323	35_40/258_40-down	DNA packaging	0.0342242	1.57361
GO:0006323	35_80/258_80-down	DNA packaging	3.12e-07	2.20067
GO:0006323	35_120/258_120-down	DNA packaging	3e-35	4.48674
GO:0044815	35_0/258_0-up	DNA packaging complex	1.27e-06	2.01467
GO:0044815	35_40/258_40-up	DNA packaging complex	0.0109213	1.41471
GO:0044815	35_0/258_0-down	DNA packaging complex	0.0442676	1.25416
GO:0044815	35_40/258_40-down	DNA packaging complex	7.64e-11	1.84689
GO:0044815	35_80/258_80-down	DNA packaging complex	1.47e-16	2.03703
GO:0044815	35_120/258_120-down	DNA packaging complex	7.53e-78	4.09632
GO:0006270	35_40/258_40-down	DNA replication initiation	0.0437241	2.84561
GO:0006270	35_120/258_120-down	DNA replication initiation	0.00580773	3.58428
GO:0005665	35_80/258_80-down	DNA-directed RNA polymerase II, core complex	0.00267687	6.94108
GO:0005665	35_120/258_120-down	DNA-directed RNA polymerase II, core complex	0.0244182	5.86519
GO:0047381	35_120/258_120-up	dodecanoyl-[acyl-carrier-protein] hydrolase activity	0.00709569	3.41424
GO:0047381	35_40/258_40-down	dodecanoyl-[acyl-carrier-protein] hydrolase activity	0.00222444	3.31988
GO:0051667	35_80/258_80-up	establishment of plastid localization	0.0411735	3.69433
GO:0030312	35_0/258_0-down	external encapsulating structure	0.0164669	1.35493
GO:0030312	35_80/258_80-down	external encapsulating structure	0.00516451	1.26246
GO:0019898	35_80/258_80-up	extrinsic component of membrane	0.0442724	1.92318
GO:0071949	35_40/258_40-down	FAD binding	0.0396726	1.86597
GO:0004312	35_120/258_120-up	fatty acid synthase activity	0.00696354	2.75313
GO:0004312	35_40/258_40-down	fatty acid synthase activity	0.00426866	2.48582
GO:0010181	35_40/258_40-down	FMN binding	0.0325603	2.21736
GO:0009250	35_80/258_80-up	glucan biosynthetic process	0.0290349	1.95768
GO:0044042	35_0/258_0-down	glucan metabolic process	0.0374534	1.52109
GO:1901072	35_40/258_40-down	glucosamine-containing compound catabolic process	0.0152668	2.98112
GO:1901071	35_120/258_120-up	glucosamine-containing compound metabolic process	0.030591	3.2249
GO:1901071	35_40/258_40-down	glucosamine-containing compound metabolic process	0.0175674	2.91179
GO:0015926	35_0/258_0-down	glucosidase activity	0.0279258	2.24856
GO:0046527	35_0/258_0-down	glucosyltransferase activity	0.0261846	1.85765
GO:0004351	35_40/258_40-down	glutamate decarboxylase activity	0.0325603	5.17384
GO:0006541	35_40/258_40-down	glutamine metabolic process	0.0346765	2.55524
GO:0035838	35_80/258_80-up	growing cell tip	0.0155585	3.53371
GO:0003933	35_120/258_120-up	GTP cyclohydrolase activity	0.0274062	5.40276
GO:0018995	35_0/258_0-up	host	0.0231982	1.56161
GO:0018995	35_80/258_80-down	host	1.27e-05	1.50624
GO:0018995	35_120/258_120-down	host	6.92e-16	2.25584
GO:0043657	35_0/258_0-up	host cell	0.0231982	1.56161
GO:0043657	35_80/258_80-down	host cell	1.27e-05	1.50624
GO:0043657	35_120/258_120-down	host cell	6.92e-16	2.25584
GO:0042025	35_0/258_0-up	host cell nucleus	0.0231982	1.56161
GO:0042025	35_80/258_80-down	host cell nucleus	1.27e-05	1.50624
GO:0042025	35_120/258_120-down	host cell nucleus	6.92e-16	2.25584
GO:0033643	35_0/258_0-up	host cell part	0.0231982	1.56161
GO:0033643	35_80/258_80-down	host cell part	1.27e-05	1.50624
GO:0033643	35_120/258_120-down	host cell part	6.92e-16	2.25584
GO:0033648	35_0/258_0-up	host intracellular membrane-bounded organelle	0.0231982	1.56161
GO:0033648	35_80/258_80-down	host intracellular membrane-bounded organelle	1.27e-05	1.50624
GO:0033648	35_120/258_120-down	host intracellular membrane-bounded organelle	6.92e-16	2.25584
GO:0033647	35_0/258_0-up	host intracellular organelle	0.0231982	1.56161
GO:0033647	35_80/258_80-down	host intracellular organelle	1.27e-05	1.50624
GO:0033647	35_120/258_120-down	host intracellular organelle	6.92e-16	2.25584
GO:0033646	35_0/258_0-up	host intracellular part	0.0231982	1.56161
GO:0033646	35_80/258_80-down	host intracellular part	1.27e-05	1.50624
GO:0033646	35_120/258_120-down	host intracellular part	6.92e-16	2.25584
GO:0042744	35_40/258_40-down	hydrogen peroxide catabolic process	0.0228251	1.67741
GO:0042743	35_40/258_40-down	hydrogen peroxide metabolic process	0.0463863	1.53531
GO:0016798	35_0/258_0-down	hydrolase activity, acting on glycosyl bonds	0.0487888	1.21557
GO:0004553	35_0/258_0-down	hydrolase activity, hydrolyzing O-glycosyl compounds	0.0261846	1.25685
GO:0016021	35_80/258_80-up	integral component of membrane	0.00254305	1.08219
GO:0016021	35_120/258_120-up	integral component of membrane	1.51e-08	1.14404
GO:0016021	35_0/258_0-down	integral component of membrane	0.0409373	0.902257
GO:0044419	35_40/258_40-down	interspecies interaction between organisms	0.0457564	2.45504
GO:0005622	35_120/258_120-down	intracellular	0.00254007	0.947535
GO:0043232	35_120/258_120-down	intracellular non-membrane-bounded organelle	5.25e-37	1.59074
GO:0043229	35_120/258_120-down	intracellular organelle	0.00276431	0.957802
GO:0044446	35_120/258_120-down	intracellular organelle part	2.76e-11	1.1504
GO:0044424	35_120/258_120-down	intracellular part	0.00249204	0.947824
GO:0043656	35_0/258_0-up	intracellular region of host	0.0231982	1.56161
GO:0043656	35_80/258_80-down	intracellular region of host	1.27e-05	1.50624
GO:0043656	35_120/258_120-down	intracellular region of host	6.92e-16	2.25584
GO:0030529	35_120/258_120-down	intracellular ribonucleoprotein complex	0.00174383	1.18393
GO:0031224	35_80/258_80-up	intrinsic component of membrane	0.00289273	1.07982
GO:0031224	35_120/258_120-up	intrinsic component of membrane	1.51e-08	1.14302
GO:0031224	35_0/258_0-down	intrinsic component of membrane	0.0164669	0.911341
GO:0043167	35_80/258_80-up	ion binding	0.00137658	1.11661
GO:0043167	35_0/258_0-down	ion binding	0.000640092	1.02995
GO:0043167	35_40/258_40-down	ion binding	0.0125088	0.983607
GO:0005506	35_40/258_40-up	iron ion binding	0.000238891	1.49024
GO:0005506	35_120/258_120-up	iron ion binding	9.91e-05	1.68454
GO:0009867	35_120/258_120-up	jasmonic acid mediated signaling pathway	0.0213105	2.61353
GO:0016301	35_80/258_80-up	kinase activity	0.00726576	1.22265
GO:0050017	35_40/258_40-down	L-3-cyanoalanine synthase activity	0.0264116	11.3824
GO:0015184	35_40/258_40-down	L-cystine transmembrane transporter activity	0.0461041	8.53683
GO:0016879	35_0/258_0-down	ligase activity, forming carbon-nitrogen bonds	0.0315056	1.90902
GO:0051002	35_80/258_80-up	ligase activity, forming nitrogen-metal bonds	0.000504831	7.02379
GO:0051003	35_80/258_80-up	ligase activity, forming nitrogen-metal bonds, forming coordination complexes	0.000504831	7.02379
GO:0006629	35_120/258_120-up	lipid metabolic process	0.0353676	1.28617
GO:0032991	35_0/258_0-up	macromolecular complex	0.000655681	1.20876
GO:0032991	35_120/258_120-down	macromolecular complex	1.02e-14	1.20173
GO:0065003	35_120/258_120-down	macromolecular complex assembly	0.000172261	1.3223
GO:0043933	35_120/258_120-down	macromolecular complex subunit organization	0.0178437	1.1561
GO:0043412	35_80/258_80-up	macromolecule modification	0.0155379	1.1994
GO:0016851	35_80/258_80-up	magnesium chelatase activity	0.000504831	7.02379
GO:0000287	35_40/258_40-down	magnesium ion binding	0.0497906	1.41868
GO:0042555	35_120/258_120-down	MCM complex	9.53e-05	4.88766
GO:0007135	35_120/258_120-down	meiosis II	0.000172261	7.2187
GO:0016020	35_40/258_40-up	membrane	0.0201275	1.01685
GO:0016020	35_80/258_80-up	membrane	9.94e-06	1.09126
GO:0016020	35_120/258_120-up	membrane	1.26e-08	1.11414
GO:0016020	35_0/258_0-down	membrane	0.00126462	0.918121
GO:0044425	35_80/258_80-up	membrane part	0.000305957	1.08716
GO:0044425	35_120/258_120-up	membrane part	3.64e-08	1.12749
GO:0044425	35_0/258_0-down	membrane part	0.0192663	0.903065
GO:0004222	35_80/258_80-up	metalloendopeptidase activity	0.003455	2.18239
GO:0032259	35_120/258_120-up	methylation	0.0277105	1.50806
GO:0042579	35_0/258_0-down	microbody	0.0164669	1.98109
GO:0005874	35_120/258_120-down	microtubule	0.012736	1.60416
GO:1902975	35_120/258_120-down	mitotic DNA replication initiation	0.0233201	6.51688
GO:0012511	35_40/258_40-up	monolayer-surrounded lipid storage body	0.00303883	5.46735
GO:0004497	35_120/258_120-up	monooxygenase activity	0.00477978	1.58015
GO:0043693	35_40/258_40-down	monoterpene biosynthetic process	0.0346765	4.26842
GO:0043692	35_40/258_40-down	monoterpene metabolic process	0.0346765	4.26842
GO:0016099	35_40/258_40-down	monoterpenoid biosynthetic process	0.0346765	5.17384
GO:0016098	35_40/258_40-down	monoterpenoid metabolic process	0.0346765	5.17384
GO:0044706	35_120/258_120-up	multi-multicellular organism process	0.00383799	1.95449
GO:0051704	35_120/258_120-up	multi-organism process	0.00806868	1.3852
GO:0051704	35_40/258_40-down	multi-organism process	0.0137331	1.17713
GO:0044703	35_120/258_120-up	multi-organism reproductive process	0.010555	1.72066
GO:0050551	35_40/258_40-down	myrcene synthase activity	0.0325603	5.17384
GO:0016295	35_120/258_120-up	myristoyl-[acyl-carrier-protein] hydrolase activity	0.00709569	3.41424
GO:0016295	35_40/258_40-down	myristoyl-[acyl-carrier-protein] hydrolase activity	0.00222444	3.31988
GO:0043433	35_0/258_0-down	negative regulation of sequence-specific DNA binding transcription factor activity	0.0179898	10.3434
GO:0043228	35_120/258_120-down	non-membrane-bounded organelle	5.25e-37	1.59074
GO:1902315	35_120/258_120-down	nuclear cell cycle DNA replication initiation	0.0233201	6.51688
GO:0003676	35_120/258_120-down	nucleic acid binding	0.000491677	1.02713
GO:0001882	35_80/258_80-up	nucleoside binding	4.18e-06	1.21826
GO:0001882	35_0/258_0-down	nucleoside binding	0.000851887	1.0921
GO:1901265	35_80/258_80-up	nucleoside phosphate binding	3.01e-05	1.18997
GO:1901265	35_0/258_0-down	nucleoside phosphate binding	0.000159782	1.1057
GO:1901265	35_40/258_40-down	nucleoside phosphate binding	0.00426866	1.03702
GO:0000786	35_0/258_0-up	nucleosome	1.18e-06	2.03622
GO:0000786	35_40/258_40-up	nucleosome	0.0118606	1.41174
GO:0000786	35_0/258_0-down	nucleosome	0.0397508	1.26757
GO:0000786	35_40/258_40-down	nucleosome	7.64e-11	1.86664
GO:0000786	35_80/258_80-down	nucleosome	1.33e-16	2.05882
GO:0000786	35_120/258_120-down	nucleosome	1.73e-78	4.14014
GO:0006334	35_0/258_0-up	nucleosome assembly	0.00123189	2.43451
GO:0006334	35_40/258_40-down	nucleosome assembly	0.0124843	1.75114
GO:0006334	35_80/258_80-down	nucleosome assembly	5.08e-08	2.44896
GO:0006334	35_120/258_120-down	nucleosome assembly	4.72e-38	4.93278
GO:0034728	35_0/258_0-up	nucleosome organization	0.00405171	2.23546
GO:0034728	35_40/258_40-down	nucleosome organization	0.0346765	1.55924
GO:0034728	35_80/258_80-down	nucleosome organization	1.49e-07	2.23129
GO:0034728	35_120/258_120-down	nucleosome organization	1.05e-35	4.49933
GO:0016584	35_120/258_120-down	nucleosome positioning	0.0215394	5.41402
GO:0000166	35_80/258_80-up	nucleotide binding	3.01e-05	1.18997
GO:0000166	35_0/258_0-down	nucleotide binding	0.000159782	1.1057
GO:0000166	35_40/258_40-down	nucleotide binding	0.00426866	1.03702
GO:0005634	35_120/258_120-down	nucleus	7.3e-07	1.08545
GO:0043226	35_120/258_120-down	organelle	0.00227297	0.959099
GO:0006996	35_120/258_120-down	organelle organization	0.000713189	1.15389
GO:0044422	35_120/258_120-down	organelle part	3.4e-11	1.14844
GO:0031984	35_0/258_0-up	organelle subcompartment	0.0460607	1.45536
GO:0031984	35_40/258_40-up	organelle subcompartment	0.0402317	1.33347
GO:0031984	35_80/258_80-up	organelle subcompartment	0.0155585	1.38602
GO:0016053	35_0/258_0-down	organic acid biosynthetic process	0.0179898	1.33017
GO:0016053	35_40/258_40-down	organic acid biosynthetic process	0.00237099	1.34278
GO:0006082	35_0/258_0-down	organic acid metabolic process	7.76e-06	1.30386
GO:0006082	35_40/258_40-down	organic acid metabolic process	9.5e-06	1.25784
GO:0000808	35_40/258_40-down	origin recognition complex	0.016358	7.58829
GO:0044215	35_0/258_0-up	other organism	0.0231982	1.56161
GO:0044215	35_80/258_80-down	other organism	1.27e-05	1.50624
GO:0044215	35_120/258_120-down	other organism	6.92e-16	2.25584
GO:0044216	35_0/258_0-up	other organism cell	0.0231982	1.56161
GO:0044216	35_80/258_80-down	other organism cell	1.27e-05	1.50624
GO:0044216	35_120/258_120-down	other organism cell	6.92e-16	2.25584
GO:0044217	35_0/258_0-up	other organism part	0.0231982	1.56161
GO:0044217	35_80/258_80-down	other organism part	1.27e-05	1.50624
GO:0044217	35_120/258_120-down	other organism part	6.92e-16	2.25584
GO:0016491	35_120/258_120-up	oxidoreductase activity	0.0254832	1.22299
GO:0016614	35_0/258_0-down	oxidoreductase activity, acting on CH-OH group of donors	0.0342613	1.54202
GO:0016614	35_40/258_40-down	oxidoreductase activity, acting on CH-OH group of donors	0.0375436	1.46196
GO:0016705	35_120/258_120-up	oxidoreductase activity, acting on paired donors, with incorporation or reduction of molecular oxygen	0.00165742	1.61283
GO:0016684	35_80/258_80-down	oxidoreductase activity, acting on peroxide as acceptor	0.0234334	1.50184
GO:0016899	35_40/258_40-down	oxidoreductase activity, acting on the CH-OH group of donors, oxygen as acceptor	0.00426866	4.79261
GO:1990204	35_0/258_0-up	oxidoreductase complex	0.0231982	2.13385
GO:0043436	35_0/258_0-down	oxoacid metabolic process	7.76e-06	1.3086
GO:0043436	35_40/258_40-down	oxoacid metabolic process	9.5e-06	1.25552
GO:0019825	35_40/258_40-down	oxygen binding	0.00224071	9.48537
GO:0005344	35_40/258_40-down	oxygen transporter activity	0.00224071	9.48537
GO:0031408	35_120/258_120-up	oxylipin biosynthetic process	0.030591	3.2249
GO:0031407	35_120/258_120-up	oxylipin metabolic process	0.030591	3.2249
GO:0016296	35_120/258_120-up	palmitoyl-[acyl-carrier-protein] hydrolase activity	0.00709569	3.41424
GO:0016296	35_40/258_40-down	palmitoyl-[acyl-carrier-protein] hydrolase activity	0.00222444	3.31988
GO:0001871	35_80/258_80-up	pattern binding	0.00151229	2.18923
GO:0001871	35_120/258_120-up	pattern binding	0.000108016	2.8651
GO:0001871	35_0/258_0-down	pattern binding	0.0339508	1.95898
GO:0004601	35_80/258_80-down	peroxidase activity	0.0224339	1.51805
GO:0005777	35_0/258_0-down	peroxisome	0.0164669	1.98109
GO:0016773	35_80/258_80-up	phosphotransferase activity, alcohol group as acceptor	0.0129147	1.22327
GO:0016773	35_120/258_120-up	phosphotransferase activity, alcohol group as acceptor	0.0455448	1.25562
GO:0016773	35_0/258_0-down	phosphotransferase activity, alcohol group as acceptor	0.00772528	1.159
GO:0015979	35_0/258_0-up	photosynthesis	0.00219548	1.81287
GO:0015979	35_80/258_80-up	photosynthesis	0.00110556	1.61852
GO:0009765	35_0/258_0-up	photosynthesis, light harvesting	5.84e-05	5.93412
GO:0009765	35_40/258_40-up	photosynthesis, light harvesting	8.96e-06	4.93177
GO:0009765	35_80/258_80-up	photosynthesis, light harvesting	4.89e-07	4.90232
GO:0034357	35_0/258_0-up	photosynthetic membrane	6.9e-06	1.94337
GO:0034357	35_40/258_40-up	photosynthetic membrane	1.35e-05	1.6673
GO:0034357	35_80/258_80-up	photosynthetic membrane	9.19e-06	1.69948
GO:0009521	35_0/258_0-up	photosystem	3.72e-06	2.58005
GO:0009521	35_40/258_40-up	photosystem	1.25e-05	2.11902
GO:0009521	35_80/258_80-up	photosystem	0.00028534	1.92391
GO:0009522	35_0/258_0-up	photosystem I	4.31e-06	3.62992
GO:0009522	35_40/258_40-up	photosystem I	1.25e-05	2.91647
GO:0009522	35_80/258_80-up	photosystem I	0.00019005	2.59389
GO:0009523	35_0/258_0-up	photosystem II	3.72e-06	3.02562
GO:0009523	35_40/258_40-up	photosystem II	4.55e-06	2.53841
GO:0009523	35_80/258_80-up	photosystem II	1.47e-05	2.37647
GO:0009654	35_0/258_0-up	photosystem II oxygen evolving complex	0.00526002	3.62641
GO:0009654	35_40/258_40-up	photosystem II oxygen evolving complex	0.000507067	3.38455
GO:0009654	35_80/258_80-up	photosystem II oxygen evolving complex	0.000216514	3.41156
GO:0046148	35_80/258_80-up	pigment biosynthetic process	0.00320948	2.11105
GO:0042440	35_80/258_80-up	pigment metabolic process	0.00483721	2.0011
GO:0050550	35_40/258_40-down	pinene synthase activity	0.0325603	5.17384
GO:0009505	35_0/258_0-down	plant-type cell wall	0.0164669	1.81591
GO:0009505	35_40/258_40-down	plant-type cell wall	0.0131851	1.72655
GO:0009506	35_0/258_0-down	plasmodesma	0.0164669	1.43658
GO:0009506	35_40/258_40-down	plasmodesma	0.00808003	1.44539
GO:0051644	35_80/258_80-up	plastid localization	0.0411735	3.69433
GO:0031976	35_0/258_0-up	plastid thylakoid	0.000132072	1.9635
GO:0031976	35_40/258_40-up	plastid thylakoid	4.8e-05	1.74205
GO:0031976	35_80/258_80-up	plastid thylakoid	0.000232425	1.68217
GO:0055035	35_0/258_0-up	plastid thylakoid membrane	0.00122415	1.87435
GO:0055035	35_40/258_40-up	plastid thylakoid membrane	0.000686613	1.66498
GO:0055035	35_80/258_80-up	plastid thylakoid membrane	0.000302208	1.69931
GO:0009875	35_80/258_80-up	pollen-pistil interaction	0.0287623	1.90708
GO:0009875	35_120/258_120-up	pollen-pistil interaction	3.69e-06	2.81883
GO:0009875	35_0/258_0-down	pollen-pistil interaction	0.0179898	2.00765
GO:0009875	35_40/258_40-down	pollen-pistil interaction	0.0218247	1.76746
GO:0009856	35_120/258_120-up	pollination	0.00383799	1.95449
GO:0090353	35_120/258_120-up	polygalacturonase inhibitor activity	0.00477978	3.46059
GO:0090353	35_40/258_40-down	polygalacturonase inhibitor activity	0.00222444	3.34778
GO:0099513	35_120/258_120-down	polymeric cytoskeletal fiber	0.0211703	1.55113
GO:0016093	35_80/258_80-up	polyprenol metabolic process	0.0236325	7.52549
GO:0030247	35_80/258_80-up	polysaccharide binding	0.00151229	2.18923
GO:0030247	35_120/258_120-up	polysaccharide binding	0.000108016	2.8651
GO:0030247	35_0/258_0-down	polysaccharide binding	0.0339508	1.95898
GO:0006779	35_80/258_80-up	porphyrin-containing compound biosynthetic process	0.000209176	2.5349
GO:0006778	35_80/258_80-up	porphyrin-containing compound metabolic process	0.000177059	2.45016
GO:1902326	35_0/258_0-up	positive regulation of chlorophyll biosynthetic process	0.00618113	14.8353
GO:0005515	35_0/258_0-up	protein binding	0.00111812	1.22682
GO:0005515	35_80/258_80-down	protein binding	0.0224339	0.958214
GO:0005515	35_120/258_120-down	protein binding	5.17e-16	1.27845
GO:0043234	35_120/258_120-down	protein complex	1.69e-11	1.23349
GO:0006461	35_120/258_120-down	protein complex assembly	8.04e-05	1.43188
GO:0070271	35_120/258_120-down	protein complex biogenesis	8.04e-05	1.43188
GO:0071822	35_120/258_120-down	protein complex subunit organization	0.000238566	1.3403
GO:0046983	35_40/258_40-down	protein dimerization activity	0.0358414	1.17686
GO:0046983	35_80/258_80-down	protein dimerization activity	1.91e-05	1.26487
GO:0046983	35_120/258_120-down	protein dimerization activity	9.04e-38	2.19826
GO:0046982	35_0/258_0-up	protein heterodimerization activity	0.00111812	1.74232
GO:0046982	35_40/258_40-down	protein heterodimerization activity	6.39e-06	1.71031
GO:0046982	35_80/258_80-down	protein heterodimerization activity	1.06e-14	1.97563
GO:0046982	35_120/258_120-down	protein heterodimerization activity	5.66e-69	3.82909
GO:0004672	35_80/258_80-up	protein kinase activity	0.0129147	1.23974
GO:0004672	35_120/258_120-up	protein kinase activity	0.015665	1.30232
GO:0004672	35_0/258_0-down	protein kinase activity	0.00541058	1.18726
GO:0006468	35_120/258_120-up	protein phosphorylation	0.030591	1.51675
GO:0004674	35_120/258_120-up	protein serine/threonine kinase activity	0.0173324	1.42601
GO:0004674	35_0/258_0-down	protein serine/threonine kinase activity	0.000610477	1.40108
GO:0004674	35_40/258_40-down	protein serine/threonine kinase activity	0.0446895	1.19018
GO:0032993	35_0/258_0-up	protein-DNA complex	3.33e-06	1.87325
GO:0032993	35_40/258_40-down	protein-DNA complex	2.18e-08	1.61898
GO:0032993	35_80/258_80-down	protein-DNA complex	3.04e-13	1.77305
GO:0032993	35_120/258_120-down	protein-DNA complex	3.93e-66	3.47315
GO:0065004	35_0/258_0-up	protein-DNA complex assembly	0.00835823	2.04625
GO:0065004	35_40/258_40-down	protein-DNA complex assembly	0.012475	1.6136
GO:0065004	35_80/258_80-down	protein-DNA complex assembly	6.85e-08	2.12753
GO:0065004	35_120/258_120-down	protein-DNA complex assembly	2.09e-33	4.00002
GO:0071824	35_0/258_0-up	protein-DNA complex subunit organization	0.0201073	1.92599
GO:0071824	35_40/258_40-down	protein-DNA complex subunit organization	0.0317726	1.47772
GO:0071824	35_80/258_80-down	protein-DNA complex subunit organization	3.18e-07	1.98734
GO:0071824	35_120/258_120-down	protein-DNA complex subunit organization	1.09e-31	3.74549
GO:0001883	35_80/258_80-up	purine nucleoside binding	2.99e-06	1.22416
GO:0001883	35_0/258_0-down	purine nucleoside binding	0.000640092	1.09655
GO:0017076	35_80/258_80-up	purine nucleotide binding	3.98e-06	1.22018
GO:0017076	35_0/258_0-down	purine nucleotide binding	0.000640092	1.09608
GO:0032550	35_80/258_80-up	purine ribonucleoside binding	2.99e-06	1.22416
GO:0032550	35_0/258_0-down	purine ribonucleoside binding	0.000640092	1.09655
GO:0035639	35_80/258_80-up	purine ribonucleoside triphosphate binding	3.01e-05	1.2068
GO:0035639	35_0/258_0-down	purine ribonucleoside triphosphate binding	0.00353141	1.08016
GO:0032555	35_80/258_80-up	purine ribonucleotide binding	2.99e-06	1.22331
GO:0032555	35_0/258_0-down	purine ribonucleotide binding	0.000640092	1.09804
GO:0080043	35_0/258_0-down	quercetin 3-O-glucosyltransferase activity	0.0279258	3.56669
GO:0080044	35_0/258_0-down	quercetin 7-O-glucosyltransferase activity	0.0279258	3.56669
GO:0048544	35_80/258_80-up	recognition of pollen	0.0240329	1.94329
GO:0048544	35_120/258_120-up	recognition of pollen	3.69e-06	2.87235
GO:0048544	35_0/258_0-down	recognition of pollen	0.0179898	1.96394
GO:0048544	35_40/258_40-down	recognition of pollen	0.0320185	1.72898
GO:1900067	35_120/258_120-up	regulation of cellular response to alkaline pH	0.0213105	5.19089
GO:0010380	35_80/258_80-up	regulation of chlorophyll biosynthetic process	0.0287623	3.4254
GO:0090056	35_80/258_80-up	regulation of chlorophyll metabolic process	0.0287623	3.4254
GO:2000022	35_120/258_120-up	regulation of jasmonic acid mediated signaling pathway	9.71e-05	5.28657
GO:0051340	35_120/258_120-down	regulation of ligase activity	0.016692	2.99499
GO:0051090	35_0/258_0-down	regulation of sequence-specific DNA binding transcription factor activity	0.041918	4.84847
GO:0051090	35_40/258_40-down	regulation of sequence-specific DNA binding transcription factor activity	0.0346765	4.26842
GO:1901463	35_80/258_80-up	regulation of tetrapyrrole biosynthetic process	0.0470686	3.10427
GO:1901401	35_80/258_80-up	regulation of tetrapyrrole metabolic process	0.0470686	3.10427
GO:0051438	35_120/258_120-down	regulation of ubiquitin-protein transferase activity	0.016692	2.99499
GO:0001101	35_120/258_120-up	response to acid chemical	0.0107683	1.43463
GO:0010446	35_120/258_120-up	response to alkaline pH	0.00150997	5.48106
GO:0009607	35_40/258_40-down	response to biotic stimulus	0.0202625	1.24319
GO:0009637	35_80/258_80-up	response to blue light	0.0010456	3.17743
GO:0010200	35_120/258_120-up	response to chitin	0.00879481	2.66136
GO:0043207	35_40/258_40-down	response to external biotic stimulus	0.0342242	1.22685
GO:0009605	35_40/258_40-down	response to external stimulus	0.0152668	1.19371
GO:0009408	35_80/258_80-down	response to heat	7.9e-07	1.79517
GO:0080027	35_40/258_40-down	response to herbivore	0.0346765	5.17384
GO:0009625	35_40/258_40-down	response to insect	0.012475	3.21043
GO:0009753	35_120/258_120-up	response to jasmonic acid	0.0215123	2.03817
GO:0051707	35_40/258_40-down	response to other organism	0.0361566	1.2171
GO:1901700	35_120/258_120-up	response to oxygen-containing compound	0.00383799	1.38757
GO:0009268	35_120/258_120-up	response to pH	0.00280823	5.04258
GO:0050896	35_80/258_80-down	response to stimulus	0.0084503	0.941413
GO:0006950	35_80/258_80-down	response to stress	0.000706393	1.03242
GO:0009266	35_80/258_80-down	response to temperature stimulus	3.32e-05	1.50478
GO:0009611	35_120/258_120-up	response to wounding	0.0353676	1.7649
GO:1990904	35_120/258_120-down	ribonucleoprotein complex	0.00498359	1.15153
GO:0032549	35_80/258_80-up	ribonucleoside binding	4.18e-06	1.21826
GO:0032549	35_0/258_0-down	ribonucleoside binding	0.000851887	1.0921
GO:0032553	35_80/258_80-up	ribonucleotide binding	2.99e-06	1.22576
GO:0032553	35_0/258_0-down	ribonucleotide binding	0.000610477	1.10131
GO:0032553	35_40/258_40-down	ribonucleotide binding	0.0358414	1.01488
GO:0004749	35_40/258_40-down	ribose phosphate diphosphokinase activity	0.0461041	8.53683
GO:0005840	35_120/258_120-down	ribosome	0.00029385	1.2876
GO:1990884	35_0/258_0-down	RNA acetylation	0.0179898	5.96734
GO:1990884	35_40/258_40-down	RNA acetylation	0.0152668	5.25343
GO:0000500	35_120/258_120-down	RNA polymerase I upstream activating factor complex	0.0487724	7.03823
GO:0080015	35_40/258_40-down	sabinene synthase activity	0.0325603	5.17384
GO:0042989	35_120/258_120-down	sequestering of actin monomers	0.0178437	9.38431
GO:0009069	35_40/258_40-down	serine family amino acid metabolic process	0.0346765	1.95128
GO:0051762	35_40/258_40-down	sesquiterpene biosynthetic process	0.0355941	3.62169
GO:0051761	35_40/258_40-down	sesquiterpene metabolic process	0.0355941	3.62169
GO:0010334	35_40/258_40-down	sesquiterpene synthase activity	0.0304039	4.55298
GO:0030427	35_80/258_80-up	site of polarized growth	0.00651825	3.61224
GO:0036094	35_80/258_80-up	small molecule binding	0.000175121	1.17449
GO:0036094	35_0/258_0-down	small molecule binding	0.000210725	1.09649
GO:0036094	35_40/258_40-down	small molecule binding	0.00426866	1.03353
GO:0044283	35_0/258_0-down	small molecule biosynthetic process	0.0460666	1.20691
GO:0044283	35_40/258_40-down	small molecule biosynthetic process	0.0136332	1.20908
GO:0044281	35_0/258_0-down	small molecule metabolic process	0.0208089	1.04761
GO:0044281	35_40/258_40-down	small molecule metabolic process	0.0149668	1.02219
GO:0003735	35_120/258_120-down	structural constituent of ribosome	0.000882862	1.31085
GO:0005198	35_120/258_120-down	structural molecule activity	0.000491677	1.28656
GO:0000097	35_40/258_40-down	sulfur amino acid biosynthetic process	0.00991169	2.27649
GO:0000096	35_40/258_40-down	sulfur amino acid metabolic process	0.00652206	2.06953
GO:0000099	35_40/258_40-down	sulfur amino acid transmembrane transporter activity	0.0461041	8.53683
GO:0044272	35_0/258_0-down	sulfur compound biosynthetic process	0.0179898	1.68224
GO:0044272	35_40/258_40-down	sulfur compound biosynthetic process	8.34e-05	1.90413
GO:0006790	35_0/258_0-down	sulfur compound metabolic process	0.0179898	1.50841
GO:0006790	35_40/258_40-down	sulfur compound metabolic process	3.52e-05	1.70737
GO:0099512	35_120/258_120-down	supramolecular fiber	0.037509	1.48957
GO:0055044	35_0/258_0-down	symplast	0.0164669	1.43658
GO:0055044	35_40/258_40-down	symplast	0.00808003	1.44539
GO:0046246	35_40/258_40-down	terpene biosynthetic process	0.0152668	3.53248
GO:0010333	35_40/258_40-down	terpene synthase activity	0.0358414	2.60848
GO:0033014	35_0/258_0-up	tetrapyrrole biosynthetic process	0.0365181	2.43202
GO:0033014	35_80/258_80-up	tetrapyrrole biosynthetic process	1.38e-05	2.66477
GO:0033013	35_80/258_80-up	tetrapyrrole metabolic process	1.37e-05	2.57075
GO:0016790	35_40/258_40-down	thiolester hydrolase activity	0.00475205	2.1636
GO:0009579	35_0/258_0-up	thylakoid	8.42e-07	1.99349
GO:0009579	35_40/258_40-up	thylakoid	8.13e-07	1.71343
GO:0009579	35_80/258_80-up	thylakoid	4.08e-06	1.66502
GO:0042651	35_0/258_0-up	thylakoid membrane	0.00049168	1.82298
GO:0042651	35_40/258_40-up	thylakoid membrane	0.000154827	1.63491
GO:0042651	35_80/258_80-up	thylakoid membrane	1.54e-05	1.72194
GO:0044436	35_0/258_0-up	thylakoid part	3.72e-06	1.96548
GO:0044436	35_40/258_40-up	thylakoid part	7.52e-06	1.69535
GO:0044436	35_80/258_80-up	thylakoid part	2.25e-06	1.75367
GO:0003712	35_120/258_120-up	transcription cofactor activity	0.0274062	2.07448
GO:0003714	35_120/258_120-up	transcription corepressor activity	0.0030416	3.50179
GO:0000988	35_120/258_120-up	transcription factor activity, protein binding	0.0470805	1.93945
GO:0016740	35_80/258_80-up	transferase activity	0.0487797	1.12142
GO:0016740	35_120/258_120-up	transferase activity	0.00010815	1.22757
GO:0016740	35_0/258_0-down	transferase activity	0.0339508	1.03043
GO:0016740	35_40/258_40-down	transferase activity	0.0446895	0.998033
GO:0016746	35_40/258_40-down	transferase activity, transferring acyl groups	0.0264116	1.28971
GO:0016758	35_0/258_0-down	transferase activity, transferring hexosyl groups	0.00319084	1.57472
GO:0046914	35_80/258_80-up	transition metal ion binding	0.0487797	1.20236
GO:0006099	35_0/258_0-down	tricarboxylic acid cycle	0.0179898	2.28163
GO:0072350	35_0/258_0-down	tricarboxylic acid metabolic process	0.00476616	2.49096
GO:0051391	35_0/258_0-down	tRNA acetylation	0.0179898	5.96734
GO:0051391	35_40/258_40-down	tRNA acetylation	0.0152668	5.25343
GO:0000049	35_80/258_80-up	tRNA binding	0.0487797	2.12485
GO:0035251	35_0/258_0-down	UDP-glucosyltransferase activity	0.0321645	1.83611
GO:0008194	35_120/258_120-up	UDP-glycosyltransferase activity	0.00477978	1.64707
GO:0016762	35_0/258_0-down	xyloglucan:xyloglucosyl transferase activity	0.0315056	2.3817
GO:0016762	35_80/258_80-down	xyloglucan:xyloglucosyl transferase activity	0.0224339	2.33805

## Sheet: TableS7
Table S7. KEGG enrichment in 35/258 group.
ID	Categories	Description	Padjust	Enrichment
ko02010	SS40/SS80-down	ABC transporters	0.0241699	2.37697
ko00592	SS0/SS40-up	alpha-Linolenic acid metabolism	0.00166	3.0913
ko00592	SS40/SS80-down	alpha-Linolenic acid metabolism	0.0172303	2.69518
ko00942	SS80/SS120-down	Anthocyanin biosynthesis	0.0213896	32.6593
ko01230	SS0/SS40-up	Biosynthesis of amino acids	0.02	1.69013
ko01110	SS0/SS40-up	Biosynthesis of secondary metabolites	3.77e-40	2.11135
ko01110	SS40/SS80-down	Biosynthesis of secondary metabolites	2.31084e-10	1.72375
ko00999	SS0/SS40-up	Biosynthesis of various plant secondary metabolites	5.61e-06	2.97371
ko00999	SS40/SS80-up	Biosynthesis of various plant secondary metabolites	0.000159541	2.92485
ko00780	SS0/SS40-up	Biotin metabolism	1.09e-06	5.61642
ko00780	SS40/SS80-down	Biotin metabolism	0.0011302	3.86585
ko00710	SS80/SS120-down	Carbon fixation in photosynthetic organisms	0.00130044	6.91066
ko01200	SS80/SS120-down	Carbon metabolism	0.0123087	3.37318
ko00906	SS0/SS40-up	Carotenoid biosynthesis	2.44e-05	3.96539
ko04712	SS80/SS120-down	Circadian rhythm - plant	0.00289011	9.60567
ko04712	SS40/SS80-up	Circadian rhythm - plant	0.0342613	2.86464
ko00460	SS0/SS40-up	Cyanoamino acid metabolism	0.000459	2.65274
ko00460	SS40/SS80-up	Cyanoamino acid metabolism	0.0286021	2.44337
ko00270	SS0/SS40-up	Cysteine and methionine metabolism	0.0261	1.98518
ko00061	SS0/SS40-up	Fatty acid biosynthesis	0.000464	3.1249
ko00062	SS0/SS40-up	Fatty acid elongation	0.0354	2.87491
ko01212	SS0/SS40-up	Fatty acid metabolism	2.91e-05	3.25088
ko00944	SS0/SS40-up	Flavone and flavonol biosynthesis	0.0472	4.09531
ko00941	SS80/SS120-down	Flavonoid biosynthesis	1.2677e-05	13.2801
ko00941	SS0/SS40-up	Flavonoid biosynthesis	7.7e-09	4.81075
ko00480	SS0/SS40-up	Glutathione metabolism	0.000855	2.56887
ko00630	SS80/SS120-down	Glyoxylate and dicarboxylate metabolism	0.0425092	4.68047
ko00943	SS0/SS40-up	Isoflavonoid biosynthesis	6.92e-06	5.52108
ko00943	SS40/SS80-down	Isoflavonoid biosynthesis	0.0011302	4.07167
ko00591	SS0/SS40-up	Linoleic acid metabolism	0.0441	4.20308
ko00515	SS0/SS40-up	Mannose type O-glycan biosynthesis	0.000201	10.6478
ko00515	SS40/SS80-down	Mannose type O-glycan biosynthesis	0.00604448	7.329
ko04016	SS40/SS80-down	MAPK signaling pathway - plant	7.35479e-19	3.28642
ko04016	SS0/SS40-up	MAPK signaling pathway - plant	0.00368	1.81689
ko01100	SS80/SS120-down	Metabolic pathways	0.0425092	1.65023
ko01100	SS0/SS40-up	Metabolic pathways	5.82e-21	1.51387
ko01100	SS40/SS80-up	Metabolic pathways	0.0159728	1.49338
ko00040	SS0/SS40-down	Pentose and glucuronate interconversions	0.00443455	3.01206
ko00360	SS0/SS40-up	Phenylalanine metabolism	0.0493	2.2326
ko00940	SS0/SS40-up	Phenylpropanoid biosynthesis	1.4e-14	4.0225
ko00940	SS40/SS80-down	Phenylpropanoid biosynthesis	1.43088e-08	3.09447
ko00195	SS40/SS80-up	Photosynthesis	0.0124698	2.36011
ko00196	SS80/SS120-down	Photosynthesis - antenna proteins	0.00564898	24.4945
ko00196	SS40/SS80-up	Photosynthesis - antenna proteins	6.62775e-11	12.9864
ko04075	SS0/SS40-down	Plant hormone signal transduction	0.00102702	2.60538
ko04075	SS40/SS80-up	Plant hormone signal transduction	0.0159728	1.92844
ko04075	SS40/SS80-down	Plant hormone signal transduction	0.0117417	1.7833
ko04626	SS40/SS80-down	Plant-pathogen interaction	1.29159e-16	2.68628
ko04141	SS80/SS120-down	Protein processing in endoplasmic reticulum	0.00299087	3.87483
ko04141	SS40/SS80-up	Protein processing in endoplasmic reticulum	5.12684e-09	2.66881
ko00450	SS0/SS40-up	Selenocompound metabolism	0.000526	3.88097
ko00450	SS40/SS80-down	Selenocompound metabolism	0.00613285	3.28778
ko00500	SS0/SS40-down	Starch and sucrose metabolism	2.01113e-05	3.32439
ko00500	SS0/SS40-up	Starch and sucrose metabolism	0.0283	1.67884
ko00945	SS80/SS120-up	Stilbenoid, diarylheptanoid and gingerol biosynthesis	0.000360772	15.8137
ko00945	SS0/SS40-up	Stilbenoid, diarylheptanoid and gingerol biosynthesis	7.7e-09	5.24784
ko00945	SS40/SS80-down	Stilbenoid, diarylheptanoid and gingerol biosynthesis	0.00046316	3.4551
ko00130	SS0/SS40-up	Ubiquinone and other terpenoid-quinone biosynthesis	0.00162	3.43194
ko00908	SS40/SS80-down	Zeatin biosynthesis	0.0117417	2.70016

## Sheet: Table S8
Table S8. GO enrichment in 35/35 group.
ID	Categories	Description	Padjust	Enrichment
GO:0050552	35_0/35_40-up	(4S)-limonene synthase activity	8.6e-05	13.9183
GO:0050552	35_40/35_80-down	(4S)-limonene synthase activity	0.00251744	6.69401
GO:0050552	35_40/35_120-down	(4S)-limonene synthase activity	0.000205662	12.1163
GO:0034768	35_0/35_40-up	(E)-beta-ocimene synthase activity	8.6e-05	13.9183
GO:0034768	35_40/35_80-down	(E)-beta-ocimene synthase activity	0.00251744	6.69401
GO:0034768	35_40/35_120-down	(E)-beta-ocimene synthase activity	0.000205662	12.1163
GO:0034002	35_0/35_40-up	(R)-limonene synthase activity	8.6e-05	13.9183
GO:0034002	35_40/35_80-down	(R)-limonene synthase activity	0.00251744	6.69401
GO:0034002	35_40/35_120-down	(R)-limonene synthase activity	0.000205662	12.1163
GO:0051538	35_40/35_80-down	3 iron 4 sulfur cluster binding	0.0156301	4.60213
GO:0043138	35_0/35_80-down	3-5 DNA helicase activity	0.0280724	9.39966
GO:0016207	35_0/35_40-up	4-coumarate-CoA ligase activity	0.00953687	6.80452
GO:0016207	35_40/35_120-down	4-coumarate-CoA ligase activity	0.018181	5.92352
GO:0017108	35_0/35_120-down	5-flap endonuclease activity	0.0429363	15.0404
GO:0010427	35_0/35_40-up	abscisic acid binding	6.06e-10	7.90202
GO:0010427	35_40/35_80-down	abscisic acid binding	5.12e-06	3.80047
GO:0010427	35_40/35_120-down	abscisic acid binding	7.05e-08	6.44899
GO:0009738	35_0/35_40-up	abscisic acid-activated signaling pathway	9.01e-08	3.76039
GO:0006085	35_0/35_40-up	acetyl-CoA biosynthetic process	0.0222862	3.82754
GO:0006086	35_0/35_40-up	acetyl-CoA biosynthetic process from pyruvate	0.00534321	5.67043
GO:0006084	35_0/35_40-up	acetyl-CoA metabolic process	0.0370133	3.3283
GO:0002253	35_0/35_80-down	activation of immune response	0.0332259	3.13322
GO:0002218	35_0/35_80-down	activation of innate immune response	0.0297939	3.1985
GO:0000186	35_0/35_40-up	activation of MAPKK activity	0.00851628	11.4826
GO:0016297	35_0/35_40-up	acyl-[acyl-carrier-protein] hydrolase activity	1.91e-15	12.1205
GO:0016297	35_40/35_80-down	acyl-[acyl-carrier-protein] hydrolase activity	2.09e-14	7.0566
GO:0016297	35_40/35_120-down	acyl-[acyl-carrier-protein] hydrolase activity	8.79e-12	9.4406
GO:0046463	35_0/35_40-up	acylglycerol biosynthetic process	0.0333099	6.5615
GO:0047372	35_40/35_80-down	acylglycerol lipase activity	0.00536629	4.65057
GO:0006639	35_0/35_40-up	acylglycerol metabolic process	0.045764	5.74131
GO:0043178	35_0/35_40-up	alcohol binding	7.83e-09	6.62061
GO:0043178	35_40/35_80-down	alcohol binding	5.47e-05	3.18418
GO:0043178	35_40/35_120-down	alcohol binding	5.83e-07	5.40321
GO:0072328	35_0/35_40-up	alkene binding	0.0267918	15.3102
GO:0072328	35_40/35_120-down	alkene binding	0.0390525	13.3279
GO:0003905	35_40/35_80-up	alkylbase DNA N-glycosylase activity	0.0474147	4.94956
GO:0003905	35_0/35_40-down	alkylbase DNA N-glycosylase activity	0.00237448	10.4716
GO:0047654	35_0/35_40-down	alliin lyase activity	1.73e-05	5.14229
GO:0047654	35_0/35_120-down	alliin lyase activity	0.00516166	4.83441
GO:1901606	35_0/35_40-up	alpha-amino acid catabolic process	0.00233451	3.36077
GO:0052578	35_0/35_40-up	alpha-farnesene synthase activity	8.6e-05	13.9183
GO:0052578	35_40/35_80-down	alpha-farnesene synthase activity	0.00251744	6.69401
GO:0052578	35_40/35_120-down	alpha-farnesene synthase activity	0.000205662	12.1163
GO:0004557	35_0/35_80-up	alpha-galactosidase activity	0.00196694	5.11358
GO:0004557	35_0/35_120-up	alpha-galactosidase activity	0.000685888	6.72963
GO:0004557	35_40/35_120-up	alpha-galactosidase activity	0.00601837	4.0041
GO:0004557	35_80/35_120-up	alpha-galactosidase activity	0.0032418	21.1041
GO:0046348	35_0/35_40-up	amino sugar catabolic process	1.8e-07	8.01961
GO:0046348	35_0/35_120-up	amino sugar catabolic process	0.0306599	3.8455
GO:0046348	35_40/35_80-down	amino sugar catabolic process	0.000258892	3.85702
GO:0046348	35_40/35_120-down	amino sugar catabolic process	8.19e-05	5.71196
GO:0006040	35_0/35_40-up	amino sugar metabolic process	7.43e-07	6.87395
GO:0006040	35_0/35_120-up	amino sugar metabolic process	0.0498228	3.29615
GO:0006040	35_40/35_80-down	amino sugar metabolic process	0.000891418	3.30602
GO:0006040	35_40/35_120-down	amino sugar metabolic process	0.000203819	4.89597
GO:0006026	35_0/35_40-up	aminoglycan catabolic process	1.99e-07	7.83311
GO:0006026	35_0/35_120-up	aminoglycan catabolic process	0.0306599	3.75607
GO:0006026	35_40/35_80-down	aminoglycan catabolic process	0.000309992	3.76732
GO:0006026	35_40/35_120-down	aminoglycan catabolic process	9.29e-05	5.57913
GO:0006022	35_0/35_40-up	aminoglycan metabolic process	2.35e-07	7.65508
GO:0006022	35_0/35_120-up	aminoglycan metabolic process	0.0324507	3.67071
GO:0006022	35_40/35_80-down	aminoglycan metabolic process	0.000347542	3.6817
GO:0006022	35_40/35_120-down	aminoglycan metabolic process	0.000105379	5.45233
GO:0016841	35_0/35_40-up	ammonia-lyase activity	5.2e-07	16.4879
GO:0016841	35_40/35_80-down	ammonia-lyase activity	4.75e-09	11.3283
GO:0016841	35_40/35_120-down	ammonia-lyase activity	0.000446948	10.2522
GO:0048046	35_80/35_120-down	apoplast	0.000746103	4.48384
GO:0005086	35_0/35_80-down	ARF guanyl-nucleotide exchange factor activity	0.0383762	5.48314
GO:0032011	35_0/35_80-down	ARF protein signal transduction	0.046216	5.48314
GO:0009073	35_0/35_40-up	aromatic amino acid family biosynthetic process	0.0113248	3.24761
GO:0009074	35_0/35_40-up	aromatic amino acid family catabolic process	0.00103507	6.33524
GO:0009074	35_40/35_80-down	aromatic amino acid family catabolic process	0.000347542	4.57039
GO:0009072	35_0/35_40-up	aromatic amino acid family metabolic process	2.18e-07	4.62194
GO:0009072	35_40/35_120-down	aromatic amino acid family metabolic process	0.000860666	3.01764
GO:0042030	35_40/35_120-up	ATPase inhibitor activity	0.0430527	16.0164
GO:0090544	35_0/35_120-down	BAF-type complex	0.0298064	18.0485
GO:0042537	35_0/35_40-up	benzene-containing compound metabolic process	0.00949211	3.3491
GO:0008422	35_0/35_40-up	beta-glucosidase activity	8.6e-05	5.74131
GO:0035060	35_0/35_120-down	brahma complex	0.0204873	22.5606
GO:0010120	35_40/35_80-down	camalexin biosynthetic process	0.00725168	5.66416
GO:0052317	35_40/35_80-down	camalexin metabolic process	0.00725168	5.66416
GO:0030246	35_0/35_120-down	carbohydrate binding	1.02e-12	3.09443
GO:1901136	35_0/35_40-up	carbohydrate derivative catabolic process	9.87e-05	3.71156
GO:0008643	35_0/35_40-up	carbohydrate transport	0.0036754	3.13162
GO:0008643	35_0/35_80-up	carbohydrate transport	1.23e-05	3.71897
GO:0008643	35_0/35_120-up	carbohydrate transport	3.14e-07	4.89428
GO:0016830	35_80/35_120-down	carbon-carbon lyase activity	0.0185873	4.96847
GO:0016840	35_0/35_40-up	carbon-nitrogen lyase activity	0.00212482	4.76316
GO:0016840	35_40/35_80-down	carbon-nitrogen lyase activity	0.000475923	3.59989
GO:0016840	35_40/35_120-down	carbon-nitrogen lyase activity	0.00570564	4.14646
GO:0016846	35_0/35_120-down	carbon-sulfur lyase activity	0.000161718	3.60969
GO:0031406	35_0/35_40-up	carboxylic acid binding	2.08e-05	3.71156
GO:0031406	35_40/35_120-down	carboxylic acid binding	0.0003714	3.02907
GO:0008037	35_0/35_80-down	cell recognition	3.43e-06	3.01573
GO:0008037	35_40/35_80-down	cell recognition	1.09e-09	3.03741
GO:0008037	35_40/35_120-down	cell recognition	6.09e-07	3.49858
GO:0016998	35_0/35_40-up	cell wall macromolecule catabolic process	1.8e-07	8.01961
GO:0016998	35_40/35_80-down	cell wall macromolecule catabolic process	0.000258892	3.85702
GO:0016998	35_40/35_120-down	cell wall macromolecule catabolic process	8.19e-05	5.71196
GO:0044036	35_0/35_40-up	cell wall macromolecule metabolic process	6.08e-05	3.16762
GO:0044262	35_80/35_120-down	cellular carbohydrate metabolic process	0.0313401	3.67796
GO:0006878	35_0/35_120-up	cellular copper ion homeostasis	0.0143006	8.97284
GO:1990748	35_0/35_80-up	cellular detoxification	0.0216819	3.20852
GO:0070370	35_0/35_80-down	cellular heat acclimation	0.0473378	8.22471
GO:0070370	35_40/35_80-down	cellular heat acclimation	0.000638523	9.20426
GO:0042219	35_40/35_120-down	cellular modified amino acid catabolic process	0.0298975	7.26977
GO:0071215	35_0/35_40-up	cellular response to abscisic acid stimulus	5.03e-07	3.2641
GO:0071236	35_0/35_80-down	cellular response to antibiotic	0.00526207	5.72153
GO:0071236	35_0/35_120-down	cellular response to antibiotic	0.00116424	9.80894
GO:0071236	35_40/35_120-down	cellular response to antibiotic	0.0334062	4.6358
GO:0035690	35_0/35_80-down	cellular response to drug	0.0473378	3.28988
GO:0035690	35_0/35_120-down	cellular response to drug	0.00798444	5.64014
GO:0071286	35_0/35_40-down	cellular response to magnesium ion	0.0475034	17.4526
GO:0071446	35_0/35_80-down	cellular response to salicylic acid stimulus	0.0169496	4.38651
GO:0071446	35_0/35_120-down	cellular response to salicylic acid stimulus	0.00307219	7.52019
GO:0010438	35_40/35_120-down	cellular response to sulfur starvation	0.018866	8.88527
GO:0097237	35_0/35_120-down	cellular response to toxic substance	0.0139368	4.70012
GO:0016162	35_0/35_40-up	cellulose 1,4-beta-cellobiosidase activity	0.000242674	30.6203
GO:0016162	35_40/35_120-down	cellulose 14-beta-cellobiosidase activity	0.0221587	17.7705
GO:0016760	35_40/35_120-down	cellulose synthase (UDP-forming) activity	0.0144803	3.09053
GO:0016759	35_40/35_120-down	cellulose synthase activity	0.0144803	3.09053
GO:0008061	35_0/35_40-up	chitin binding	5.21e-05	6.26325
GO:0008061	35_0/35_120-up	chitin binding	0.0220277	3.67071
GO:0008061	35_40/35_80-down	chitin binding	0.00197664	3.347
GO:0008061	35_40/35_120-down	chitin binding	0.00087323	4.84651
GO:0006032	35_0/35_40-up	chitin catabolic process	1.8e-07	8.01961
GO:0006032	35_0/35_120-up	chitin catabolic process	0.0306599	3.8455
GO:0006032	35_40/35_80-down	chitin catabolic process	0.000258892	3.85702
GO:0006032	35_40/35_120-down	chitin catabolic process	8.19e-05	5.71196
GO:0006030	35_0/35_40-up	chitin metabolic process	1.8e-07	8.01961
GO:0006030	35_0/35_120-up	chitin metabolic process	0.0306599	3.8455
GO:0006030	35_40/35_80-down	chitin metabolic process	0.000258892	3.85702
GO:0006030	35_40/35_120-down	chitin metabolic process	8.19e-05	5.71196
GO:0004568	35_0/35_40-up	chitinase activity	1.03e-06	6.5615
GO:0004568	35_40/35_80-down	chitinase activity	0.000810931	3.15575
GO:0004568	35_40/35_120-down	chitinase activity	0.000205662	4.75997
GO:0009533	35_80/35_120-down	chloroplast stromal thylakoid	0.0359543	110.134
GO:0009534	35_80/35_120-down	chloroplast thylakoid	0.0023347	3.78841
GO:0009535	35_80/35_120-down	chloroplast thylakoid membrane	0.00160106	4.15602
GO:0046417	35_0/35_40-up	chorismate metabolic process	0.0308876	4.53635
GO:0000785	35_40/35_80-up	chromatin	1.26e-61	3.07326
GO:0000785	35_40/35_120-up	chromatin	1.55e-128	4.96195
GO:0000785	35_80/35_120-up	chromatin	1.07e-30	9.26923
GO:0000785	35_0/35_40-down	chromatin	5.37e-69	4.82513
GO:0031497	35_40/35_80-up	chromatin assembly	4.53e-46	5.0733
GO:0031497	35_40/35_120-up	chromatin assembly	2.97e-75	7.76796
GO:0031497	35_80/35_120-up	chromatin assembly	7.3e-12	12.8031
GO:0031497	35_0/35_40-down	chromatin assembly	6.65e-34	6.80652
GO:0006333	35_40/35_80-up	chromatin assembly or disassembly	7.7e-46	5.02307
GO:0006333	35_40/35_120-up	chromatin assembly or disassembly	6.8e-75	7.69105
GO:0006333	35_80/35_120-up	chromatin assembly or disassembly	7.3e-12	12.6764
GO:0006333	35_0/35_40-down	chromatin assembly or disassembly	8.63e-34	6.73913
GO:0031490	35_40/35_80-up	chromatin DNA binding	0.0349725	3.3747
GO:0031490	35_40/35_120-up	chromatin DNA binding	0.000205048	5.82415
GO:0006325	35_40/35_120-up	chromatin organization	8.27e-41	3.57123
GO:0006325	35_80/35_120-up	chromatin organization	4.24e-09	6.2108
GO:0006325	35_0/35_40-down	chromatin organization	1.34e-18	3.18392
GO:0044427	35_40/35_120-up	chromosomal part	5.05e-116	4.18553
GO:0044427	35_80/35_120-up	chromosomal part	1.64e-27	7.47204
GO:0044427	35_0/35_40-down	chromosomal part	5.93e-67	4.22063
GO:0005694	35_40/35_120-up	chromosome	1.03e-104	3.76143
GO:0005694	35_80/35_120-up	chromosome	5.52e-26	6.71493
GO:0005694	35_0/35_40-down	chromosome	3.8e-62	3.84255
GO:0030261	35_40/35_80-up	chromosome condensation	0.0351316	3.09348
GO:0030261	35_40/35_120-up	chromosome condensation	1.08e-05	5.72015
GO:0030261	35_0/35_40-down	chromosome condensation	0.0243137	4.67481
GO:0051276	35_80/35_120-up	chromosome organization	5.62e-06	3.46867
GO:0009800	35_0/35_40-up	cinnamic acid biosynthetic process	1.47e-06	18.3722
GO:0009800	35_40/35_80-down	cinnamic acid biosynthetic process	4.07e-09	13.2541
GO:0009800	35_40/35_120-down	cinnamic acid biosynthetic process	0.002069	10.6623
GO:0009803	35_0/35_40-up	cinnamic acid metabolic process	1.47e-06	18.3722
GO:0009803	35_40/35_80-down	cinnamic acid metabolic process	4.07e-09	13.2541
GO:0009803	35_40/35_120-down	cinnamic acid metabolic process	0.002069	10.6623
GO:0008169	35_40/35_120-down	C-methyltransferase activity	0.0350956	4.84651
GO:0016405	35_0/35_40-up	CoA-ligase activity	0.00416198	4.96546
GO:0016405	35_40/35_120-down	CoA-ligase activity	0.00976026	4.32257
GO:0055070	35_0/35_120-up	copper ion homeostasis	0.0249971	7.69101
GO:0009975	35_0/35_40-up	cyclase activity	0.0072556	5.46792
GO:0009975	35_40/35_80-down	cyclase activity	0.00023976	4.73362
GO:0009975	35_40/35_120-down	cyclase activity	0.000344866	6.66396
GO:0097472	35_40/35_80-up	cyclin-dependent protein kinase activity	0.0474147	3.09348
GO:0000307	35_0/35_40-down	cyclin-dependent protein kinase holoenzyme complex	0.00627705	4.13351
GO:0004693	35_40/35_80-up	cyclin-dependent protein serine/threonine kinase activity	0.0474147	3.09348
GO:0006534	35_0/35_40-up	cysteine metabolic process	0.0194914	3.28075
GO:0009512	35_0/35_80-up	cytochrome b6f complex	0.0115871	20.4543
GO:0009512	35_40/35_80-up	cytochrome b6f complex	0.0301263	12.3739
GO:0003885	35_0/35_40-up	D-arabinono-1,4-lactone oxidase activity	0.00384342	8.74867
GO:0009704	35_40/35_80-down	de-etiolation	0.0279896	4.09078
GO:0009704	35_40/35_120-down	de-etiolation	0.0161972	5.92352
GO:0050832	35_0/35_120-down	defense response to fungus	0.000315066	3.7888
GO:0002229	35_0/35_40-down	defense response to oomycetes	0.0308901	4.36315
GO:0002229	35_0/35_120-down	defense response to oomycetes	0.0181043	6.01615
GO:0047364	35_0/35_80-up	desulfoglucosinolate sulfotransferase activity	0.00471559	6.39197
GO:0047364	35_0/35_120-up	desulfoglucosinolate sulfotransferase activity	0.00219406	8.41204
GO:0047364	35_40/35_120-up	desulfoglucosinolate sulfotransferase activity	0.0137515	5.00513
GO:0003886	35_40/35_80-up	DNA (cytosine-5-)-methyltransferase activity	0.0474147	7.42434
GO:0003886	35_40/35_120-up	DNA (cytosine-5-)-methyltransferase activity	0.0228079	9.60985
GO:0003886	35_0/35_40-down	DNA (cytosine-5-)-methyltransferase activity	0.000105786	20.9431
GO:0071103	35_40/35_120-up	DNA conformation change	5.04e-50	4.38806
GO:0071103	35_80/35_120-up	DNA conformation change	4.31e-09	7.01541
GO:0071103	35_0/35_40-down	DNA conformation change	4.21e-26	4.15994
GO:0003678	35_0/35_40-down	DNA helicase activity	0.00175804	3.31379
GO:0003678	35_0/35_120-down	DNA helicase activity	0.00535298	3.99808
GO:0019104	35_0/35_40-down	DNA N-glycosylase activity	0.022632	4.51361
GO:0006323	35_40/35_80-up	DNA packaging	3.6e-45	4.7899
GO:0006323	35_40/35_120-up	DNA packaging	7.5e-74	7.30703
GO:0006323	35_80/35_120-up	DNA packaging	1.24e-11	11.8001
GO:0006323	35_0/35_40-down	DNA packaging	7.45e-35	6.63521
GO:0044815	35_40/35_80-up	DNA packaging complex	3.35e-85	4.14646
GO:0044815	35_40/35_120-up	DNA packaging complex	8.47e-163	6.69469
GO:0044815	35_80/35_120-up	DNA packaging complex	4.85e-35	12.5061
GO:0044815	35_0/35_40-down	DNA packaging complex	7.17e-87	6.5101
GO:0003913	35_80/35_120-down	DNA photolyase activity	0.0151533	62.9339
GO:0006270	35_0/35_40-down	DNA replication initiation	3.24e-05	6.54473
GO:0006270	35_0/35_120-down	DNA replication initiation	0.0308078	5.01346
GO:0006336	35_0/35_80-down	DNA replication-independent nucleosome assembly	0.0269658	10.9663
GO:0006336	35_40/35_80-down	DNA replication-independent nucleosome assembly	0.00282082	9.81788
GO:0034724	35_0/35_80-down	DNA replication-independent nucleosome organization	0.0269658	10.9663
GO:0034724	35_40/35_80-down	DNA replication-independent nucleosome organization	0.00282082	9.81788
GO:0008725	35_40/35_80-up	DNA-3-methyladenine glycosylase activity	0.0349725	5.49951
GO:0008725	35_0/35_40-down	DNA-3-methyladenine glycosylase activity	0.00156212	11.6351
GO:0043733	35_40/35_80-up	DNA-3-methylbase glycosylase activity	0.0349725	5.49951
GO:0043733	35_0/35_40-down	DNA-3-methylbase glycosylase activity	0.00156212	11.6351
GO:0009008	35_40/35_120-up	DNA-methyltransferase activity	0.0388568	8.00821
GO:0009008	35_0/35_40-down	DNA-methyltransferase activity	0.000265785	17.4526
GO:0047381	35_0/35_40-up	dodecanoyl-[acyl-carrier-protein] hydrolase activity	1.91e-15	12.1205
GO:0047381	35_40/35_80-down	dodecanoyl-[acyl-carrier-protein] hydrolase activity	2.09e-14	7.0566
GO:0047381	35_40/35_120-down	dodecanoyl-[acyl-carrier-protein] hydrolase activity	8.79e-12	9.4406
GO:0007113	35_40/35_120-up	endomitotic cell cycle	0.0125349	12.0123
GO:0004857	35_80/35_120-up	enzyme inhibitor activity	2.87e-05	4.80417
GO:1902222	35_0/35_40-up	erythrose 4-phosphate/phosphoenolpyruvate family amino acid catabolic process	7.4e-05	10.2068
GO:1902222	35_40/35_80-down	erythrose 4-phosphate/phosphoenolpyruvate family amino acid catabolic process	7.25e-06	7.36341
GO:1902222	35_40/35_120-down	erythrose 4-phosphate/phosphoenolpyruvate family amino acid catabolic process	0.0161972	5.92352
GO:1902221	35_0/35_40-up	erythrose 4-phosphate/phosphoenolpyruvate family amino acid metabolic process	1.64e-05	7.90202
GO:1902221	35_40/35_80-down	erythrose 4-phosphate/phosphoenolpyruvate family amino acid metabolic process	1.51e-05	5.22564
GO:1902221	35_40/35_120-down	erythrose 4-phosphate/phosphoenolpyruvate family amino acid metabolic process	0.00333099	5.15919
GO:0051740	35_0/35_40-up	ethylene binding	0.0267918	15.3102
GO:0051740	35_40/35_120-down	ethylene binding	0.0390525	13.3279
GO:0038199	35_0/35_40-up	ethylene receptor activity	0.0267918	15.3102
GO:0038199	35_40/35_120-down	ethylene receptor activity	0.0390525	13.3279
GO:0071949	35_0/35_40-up	FAD binding	1.53e-06	4.26677
GO:0009922	35_40/35_120-down	fatty acid elongase activity	0.00127146	11.847
GO:0034625	35_0/35_120-down	fatty acid elongation monounsaturated fatty acid	0.0139368	30.0808
GO:0034625	35_40/35_120-down	fatty acid elongation monounsaturated fatty acid	0.0240219	17.7705
GO:0034626	35_0/35_120-down	fatty acid elongation polyunsaturated fatty acid	0.0139368	30.0808
GO:0034626	35_40/35_120-down	fatty acid elongation polyunsaturated fatty acid	0.0240219	17.7705
GO:0019367	35_0/35_120-down	fatty acid elongation saturated fatty acid	0.0139368	30.0808
GO:0019367	35_40/35_120-down	fatty acid elongation saturated fatty acid	0.0240219	17.7705
GO:0019368	35_0/35_120-down	fatty acid elongation unsaturated fatty acid	0.0139368	30.0808
GO:0019368	35_40/35_120-down	fatty acid elongation unsaturated fatty acid	0.0240219	17.7705
GO:0004312	35_0/35_40-up	fatty acid synthase activity	2.13e-14	8.09503
GO:0004312	35_40/35_80-down	fatty acid synthase activity	1.08e-11	4.57039
GO:0004312	35_40/35_120-down	fatty acid synthase activity	8.79e-12	6.74055
GO:0010181	35_0/35_40-up	FMN binding	3.02e-05	4.772
GO:0010181	35_40/35_80-down	FMN binding	1.1e-06	3.63389
GO:0010181	35_40/35_120-down	FMN binding	4.7e-06	4.84651
GO:0015928	35_0/35_40-up	fucosidase activity	0.0192762	8.351
GO:0047274	35_40/35_120-up	galactinol-sucrose galactosyltransferase activity	0.0430527	16.0164
GO:0015925	35_80/35_120-up	galactosidase activity	0.00993976	7.80084
GO:0008378	35_0/35_80-up	galactosyltransferase activity	0.018453	4.64871
GO:0008378	35_40/35_80-up	galactosyltransferase activity	0.0349725	3.3747
GO:1901072	35_0/35_40-up	glucosamine-containing compound catabolic process	1.8e-07	8.01961
GO:1901072	35_0/35_120-up	glucosamine-containing compound catabolic process	0.0306599	3.8455
GO:1901072	35_40/35_80-down	glucosamine-containing compound catabolic process	0.000258892	3.85702
GO:1901072	35_40/35_120-down	glucosamine-containing compound catabolic process	8.19e-05	5.71196
GO:1901071	35_0/35_40-up	glucosamine-containing compound metabolic process	1.99e-07	7.83311
GO:1901071	35_0/35_120-up	glucosamine-containing compound metabolic process	0.0306599	3.75607
GO:1901071	35_40/35_80-down	glucosamine-containing compound metabolic process	0.000309992	3.76732
GO:1901071	35_40/35_120-down	glucosamine-containing compound metabolic process	9.29e-05	5.57913
GO:0015926	35_0/35_40-up	glucosidase activity	0.00234399	3.3283
GO:0019761	35_0/35_120-up	glucosinolate biosynthetic process	0.0306599	4.64113
GO:0006536	35_40/35_80-down	glutamate metabolic process	0.00942567	3.18418
GO:0016040	35_40/35_80-down	glutamate synthase (NADH) activity	0.0266303	4.09078
GO:0045181	35_40/35_80-down	glutamate synthase activity NAD(P)H as acceptor	0.0266303	4.09078
GO:0042286	35_40/35_80-down	glutamate-1-semialdehyde 21-aminomutase activity	0.03134	14.7268
GO:0042286	35_40/35_120-down	glutamate-1-semialdehyde 21-aminomutase activity	0.0090432	26.6558
GO:0004350	35_40/35_80-down	glutamate-5-semialdehyde dehydrogenase activity	0.03134	7.36341
GO:0006749	35_0/35_40-up	glutathione metabolic process	0.0124113	3.15209
GO:0004602	35_0/35_120-up	glutathione peroxidase activity	0.00359266	10.7674
GO:0005960	35_80/35_120-down	glycine cleavage complex	0.0487216	73.4229
GO:0019758	35_0/35_120-up	glycosinolate biosynthetic process	0.0306599	4.64113
GO:0032453	35_0/35_80-down	histone demethylase activity (H3-K4 specific)	0.0280724	9.39966
GO:0032453	35_40/35_80-down	histone demethylase activity (H3-K4 specific)	0.00373696	8.41532
GO:0034647	35_40/35_80-down	histone demethylase activity (H3-trimethyl-K4 specific)	0.0174527	8.83609
GO:0043966	35_0/35_80-down	histone H3 acetylation	0.01283	8.77302
GO:0044154	35_0/35_80-down	histone H3-K14 acetylation	0.0374903	21.9325
GO:0043971	35_0/35_80-down	histone H3-K18 acetylation	0.0374903	21.9325
GO:0043972	35_0/35_80-down	histone H3-K23 acetylation	0.0374903	21.9325
GO:0050667	35_0/35_40-up	homocysteine metabolic process	0.0113809	10.2068
GO:0009092	35_0/35_40-up	homoserine metabolic process	0.0113809	10.2068
GO:0042562	35_0/35_40-up	hormone binding	7.09e-09	6.7113
GO:0042562	35_40/35_80-down	hormone binding	4.73e-05	3.2278
GO:0042562	35_40/35_120-down	hormone binding	5.08e-07	5.47722
GO:0018995	35_40/35_120-up	host	1.91e-38	3.4043
GO:0018995	35_0/35_40-down	host	8.64e-25	3.60358
GO:0043657	35_40/35_120-up	host cell	1.91e-38	3.4043
GO:0043657	35_0/35_40-down	host cell	8.64e-25	3.60358
GO:0042025	35_40/35_120-up	host cell nucleus	1.91e-38	3.4043
GO:0042025	35_0/35_40-down	host cell nucleus	8.64e-25	3.60358
GO:0033643	35_40/35_120-up	host cell part	1.91e-38	3.4043
GO:0033643	35_0/35_40-down	host cell part	8.64e-25	3.60358
GO:0033648	35_40/35_120-up	host intracellular membrane-bounded organelle	1.91e-38	3.4043
GO:0033648	35_0/35_40-down	host intracellular membrane-bounded organelle	8.64e-25	3.60358
GO:0033647	35_40/35_120-up	host intracellular organelle	1.91e-38	3.4043
GO:0033647	35_0/35_40-down	host intracellular organelle	8.64e-25	3.60358
GO:0033646	35_40/35_120-up	host intracellular part	1.91e-38	3.4043
GO:0033646	35_0/35_40-down	host intracellular part	8.64e-25	3.60358
GO:0052716	35_0/35_40-up	hydroquinone:oxygen oxidoreductase activity	0.00050749	6.12407
GO:0080131	35_0/35_80-up	hydroxyjasmonate sulfotransferase activity	0.00471559	6.39197
GO:0080131	35_0/35_120-up	hydroxyjasmonate sulfotransferase activity	0.00219406	8.41204
GO:0080131	35_40/35_120-up	hydroxyjasmonate sulfotransferase activity	0.0137515	5.00513
GO:0009700	35_40/35_80-down	indole phytoalexin biosynthetic process	0.00725168	5.66416
GO:0046217	35_40/35_80-down	indole phytoalexin metabolic process	0.00725168	5.66416
GO:0004425	35_0/35_40-up	indole-3-glycerol-phosphate synthase activity	0.041399	12.2481
GO:0009682	35_0/35_120-down	induced systemic resistance	0.00375896	7.05018
GO:0009864	35_0/35_80-down	induced systemic resistance jasmonic acid mediated signaling pathway	0.046216	4.06158
GO:0009864	35_0/35_120-down	induced systemic resistance jasmonic acid mediated signaling pathway	0.0139368	6.68461
GO:0047216	35_0/35_80-up	inositol 3-alpha-galactosyltransferase activity	0.0269725	8.76614
GO:0043656	35_40/35_120-up	intracellular region of host	1.91e-38	3.4043
GO:0043656	35_0/35_40-down	intracellular region of host	8.64e-25	3.60358
GO:0016869	35_40/35_80-down	intramolecular transferase activity transferring amino groups	0.03134	14.7268
GO:0016869	35_40/35_120-down	intramolecular transferase activity transferring amino groups	0.0090432	26.6558
GO:0019840	35_0/35_40-up	isoprenoid binding	6.06e-10	7.90202
GO:0019840	35_40/35_80-down	isoprenoid binding	5.12e-06	3.80047
GO:0019840	35_40/35_120-down	isoprenoid binding	7.05e-08	6.44899
GO:0009861	35_0/35_80-up	jasmonic acid and ethylene-dependent systemic resistance	0.0237532	5.38272
GO:0009861	35_0/35_120-up	jasmonic acid and ethylene-dependent systemic resistance	0.00832621	7.08382
GO:0009861	35_40/35_120-up	jasmonic acid and ethylene-dependent systemic resistance	0.0333288	4.21485
GO:0009694	35_0/35_120-up	jasmonic acid metabolic process	0.0498228	3.29615
GO:0005871	35_0/35_40-down	kinesin complex	0.00218647	5.06689
GO:0009807	35_0/35_40-up	lignan biosynthetic process	0.00228789	18.3722
GO:0009807	35_40/35_80-down	lignan biosynthetic process	0.0224055	8.83609
GO:0009807	35_40/35_120-down	lignan biosynthetic process	0.00361896	15.9935
GO:0009806	35_0/35_40-up	lignan metabolic process	0.00228789	18.3722
GO:0009806	35_40/35_80-down	lignan metabolic process	0.0224055	8.83609
GO:0009806	35_40/35_120-down	lignan metabolic process	0.00361896	15.9935
GO:0046274	35_0/35_40-up	lignin catabolic process	0.000358744	6.12407
GO:0009808	35_0/35_40-up	lignin metabolic process	1.02e-05	6.00399
GO:0009808	35_40/35_120-down	lignin metabolic process	0.0278551	3.13598
GO:0034440	35_0/35_40-up	lipid oxidation	0.0277815	4.71082
GO:0005811	35_0/35_80-up	lipid particle	7.12e-05	4.97537
GO:0005811	35_0/35_120-up	lipid particle	0.00104117	5.09269
GO:0005811	35_40/35_80-up	lipid particle	0.00330251	3.00987
GO:0006559	35_0/35_40-up	L-phenylalanine catabolic process	7.4e-05	10.2068
GO:0006559	35_40/35_80-down	L-phenylalanine catabolic process	7.25e-06	7.36341
GO:0006559	35_40/35_120-down	L-phenylalanine catabolic process	0.0161972	5.92352
GO:0006558	35_0/35_40-up	L-phenylalanine metabolic process	1.64e-05	7.90202
GO:0006558	35_40/35_80-down	L-phenylalanine metabolic process	1.51e-05	5.22564
GO:0006558	35_40/35_120-down	L-phenylalanine metabolic process	0.00333099	5.15919
GO:0072658	35_0/35_40-down	maintenance of protein location in membrane	0.0475034	17.4526
GO:0072660	35_0/35_40-down	maintenance of protein location in plasma membrane	0.0475034	17.4526
GO:0004474	35_80/35_120-up	malate synthase activity	0.0435495	196.971
GO:0007142	35_40/35_80-up	male meiosis II	0.0336401	9.28043
GO:0004709	35_0/35_40-up	MAP kinase kinase kinase activity	0.0192762	8.351
GO:0042555	35_0/35_40-down	MCM complex	3.64e-06	8.7263
GO:0042555	35_0/35_120-down	MCM complex	0.0100866	7.52019
GO:0007135	35_40/35_80-up	meiosis II	0.00398883	5.71103
GO:0007135	35_40/35_120-up	meiosis II	2.84e-05	8.62423
GO:0007135	35_0/35_40-down	meiosis II	0.0108087	8.05505
GO:0071709	35_0/35_40-down	membrane assembly	0.0475034	17.4526
GO:0009933	35_0/35_80-down	meristem structural organization	0.0430104	4.2178
GO:0009086	35_40/35_120-down	methionine biosynthetic process	0.0138926	3.21708
GO:0006555	35_40/35_120-down	methionine metabolic process	0.0138926	3.21708
GO:0005874	35_0/35_40-down	microtubule	1.47e-09	3.2444
GO:0008017	35_0/35_40-down	microtubule binding	3.53e-10	3.39559
GO:0003777	35_0/35_40-down	microtubule motor activity	6.76e-07	3.56176
GO:0007018	35_0/35_40-down	microtubule-based movement	3.27e-07	3.35218
GO:0007076	35_0/35_40-down	mitotic chromosome condensation	0.0475034	7.85367
GO:0033293	35_0/35_40-up	monocarboxylic acid binding	1.32e-08	6.36267
GO:0033293	35_40/35_80-down	monocarboxylic acid binding	9.27e-05	3.06012
GO:0033293	35_40/35_120-down	monocarboxylic acid binding	9.25e-07	5.19269
GO:0012511	35_0/35_40-up	monolayer-surrounded lipid storage body	0.00441794	9.42164
GO:0012511	35_0/35_80-up	monolayer-surrounded lipid storage body	1.66e-06	11.0139
GO:0012511	35_0/35_120-up	monolayer-surrounded lipid storage body	4.6e-05	12.4239
GO:0012511	35_40/35_80-up	monolayer-surrounded lipid storage body	5.57e-05	6.66287
GO:0012511	35_40/35_120-up	monolayer-surrounded lipid storage body	0.0257389	4.92813
GO:0042814	35_0/35_80-down	monopolar cell growth	0.0473378	8.22471
GO:0043693	35_0/35_40-up	monoterpene biosynthetic process	0.000537394	9.56885
GO:0043693	35_40/35_80-down	monoterpene biosynthetic process	0.0173859	4.60213
GO:0043693	35_40/35_120-down	monoterpene biosynthetic process	0.00114455	8.32994
GO:0043692	35_0/35_40-up	monoterpene metabolic process	0.000537394	9.56885
GO:0043692	35_40/35_80-down	monoterpene metabolic process	0.0173859	4.60213
GO:0043692	35_40/35_120-down	monoterpene metabolic process	0.00114455	8.32994
GO:0016099	35_0/35_40-up	monoterpenoid biosynthetic process	8.19e-05	13.9183
GO:0016099	35_40/35_80-down	monoterpenoid biosynthetic process	0.00338019	6.69401
GO:0016099	35_40/35_120-down	monoterpenoid biosynthetic process	0.000199695	12.1163
GO:0016098	35_0/35_40-up	monoterpenoid metabolic process	8.19e-05	13.9183
GO:0016098	35_40/35_80-down	monoterpenoid metabolic process	0.00338019	6.69401
GO:0016098	35_40/35_120-down	monoterpenoid metabolic process	0.000199695	12.1163
GO:0035264	35_0/35_80-down	multicellular organism growth	0.0169496	13.1595
GO:0035264	35_40/35_80-down	multicellular organism growth	0.0224055	8.83609
GO:0050551	35_0/35_40-up	myrcene synthase activity	8.6e-05	13.9183
GO:0050551	35_40/35_80-down	myrcene synthase activity	0.00251744	6.69401
GO:0050551	35_40/35_120-down	myrcene synthase activity	0.000205662	12.1163
GO:0016295	35_0/35_40-up	myristoyl-[acyl-carrier-protein] hydrolase activity	1.91e-15	12.1205
GO:0016295	35_40/35_80-down	myristoyl-[acyl-carrier-protein] hydrolase activity	2.09e-14	7.0566
GO:0016295	35_40/35_120-down	myristoyl-[acyl-carrier-protein] hydrolase activity	8.79e-12	9.4406
GO:0045486	35_0/35_40-up	naringenin 3-dioxygenase activity	0.00525858	13.123
GO:0045486	35_0/35_80-up	naringenin 3-dioxygenase activity	0.00220486	11.6882
GO:0045486	35_40/35_120-down	naringenin 3-dioxygenase activity	0.00933874	11.4239
GO:0045486	35_80/35_120-down	naringenin 3-dioxygenase activity	1.39e-06	125.868
GO:0043086	35_80/35_120-up	negative regulation of catalytic activity	0.00224655	5.09408
GO:1903309	35_40/35_120-up	negative regulation of chromatin modification	0.00146606	4.27105
GO:0031936	35_40/35_120-up	negative regulation of chromatin silencing	6.51e-05	6.40657
GO:0045910	35_40/35_120-up	negative regulation of DNA recombination	0.000713758	4.74561
GO:0060969	35_40/35_120-up	negative regulation of gene silencing	9.76e-05	6.10149
GO:1900056	35_0/35_80-down	negative regulation of leaf senescence	0.00526207	10.9663
GO:1900056	35_0/35_120-down	negative regulation of leaf senescence	0.000301909	22.5606
GO:1900056	35_40/35_80-down	negative regulation of leaf senescence	0.00911203	7.36341
GO:1900056	35_40/35_120-down	negative regulation of leaf senescence	0.0138926	9.99593
GO:0044092	35_80/35_120-up	negative regulation of molecular function	0.00324058	4.61651
GO:0034051	35_0/35_40-up	negative regulation of plant-type hypersensitive response	0.0426844	12.2481
GO:0080148	35_0/35_40-up	negative regulation of response to water deprivation	0.0333099	6.5615
GO:0080148	35_40/35_80-down	negative regulation of response to water deprivation	0.00966583	5.25958
GO:0080148	35_40/35_120-down	negative regulation of response to water deprivation	0.00705201	7.61595
GO:1902457	35_0/35_40-up	negative regulation of stomatal opening	0.0059656	13.123
GO:0046460	35_0/35_40-up	neutral lipid biosynthetic process	0.0333099	6.5615
GO:0006638	35_0/35_40-up	neutral lipid metabolic process	0.045764	5.74131
GO:0030874	35_0/35_120-down	nucleolar chromatin	0.0204873	22.5606
GO:0031492	35_40/35_80-up	nucleosomal DNA binding	0.0146462	5.15579
GO:0031492	35_40/35_120-up	nucleosomal DNA binding	5.45e-07	10.6776
GO:0000786	35_40/35_80-up	nucleosome	1.46e-84	4.14669
GO:0000786	35_40/35_120-up	nucleosome	6.7e-162	6.7092
GO:0000786	35_80/35_120-up	nucleosome	4.85e-35	12.6399
GO:0000786	35_0/35_40-down	nucleosome	1.26e-85	6.4864
GO:0006334	35_40/35_80-up	nucleosome assembly	8.22e-47	5.20339
GO:0006334	35_40/35_120-up	nucleosome assembly	2.49e-76	7.96714
GO:0006334	35_80/35_120-up	nucleosome assembly	7.3e-12	13.1314
GO:0006334	35_0/35_40-down	nucleosome assembly	2.45e-34	6.98104
GO:0031491	35_40/35_120-up	nucleosome binding	0.00699705	3.37188
GO:0034728	35_40/35_80-up	nucleosome organization	7.91e-43	4.63315
GO:0034728	35_40/35_120-up	nucleosome organization	7.42e-71	7.09403
GO:0034728	35_80/35_120-up	nucleosome organization	1.24e-11	11.6924
GO:0034728	35_0/35_40-down	nucleosome organization	4.7e-32	6.216
GO:0016584	35_40/35_80-up	nucleosome positioning	0.0279273	4.75919
GO:0016584	35_40/35_120-up	nucleosome positioning	1.12e-06	9.85626
GO:0004320	35_80/35_120-up	oleoyl-[acyl-carrier-protein] hydrolase activity	0.0435495	196.971
GO:0008171	35_0/35_40-up	O-methyltransferase activity	4.28e-06	3.74943
GO:0008171	35_80/35_120-up	O-methyltransferase activity	0.000922946	8.03964
GO:0043177	35_0/35_40-up	organic acid binding	2.08e-05	3.71156
GO:0043177	35_40/35_120-down	organic acid binding	0.0003714	3.02907
GO:0044215	35_40/35_120-up	other organism	1.91e-38	3.4043
GO:0044215	35_0/35_40-down	other organism	8.64e-25	3.60358
GO:0044216	35_40/35_120-up	other organism cell	1.91e-38	3.4043
GO:0044216	35_0/35_40-down	other organism cell	8.64e-25	3.60358
GO:0044217	35_40/35_120-up	other organism part	1.91e-38	3.4043
GO:0044217	35_0/35_40-down	other organism part	8.64e-25	3.60358
GO:0016682	35_0/35_40-up	oxidoreductase activity, acting on diphenols and related substances as donors, oxygen as acceptor	0.0172779	3.24761
GO:0016709	35_0/35_40-up	oxidoreductase activity, acting on paired donors, with incorporation or reduction of molecular oxygen, NAD(P)H as one donor, and incorporation of one atom of oxygen	3.11e-05	3.11116
GO:0016702	35_0/35_40-up	oxidoreductase activity, acting on single donors with incorporation of molecular oxygen, incorporation of two atoms of oxygen	0.00294305	3.53311
GO:0016624	35_0/35_40-up	oxidoreductase activity, acting on the aldehyde or oxo group of donors, disulfide as acceptor	0.0184097	4.37433
GO:0016628	35_0/35_40-up	oxidoreductase activity, acting on the CH-CH group of donors, NAD or NADP as acceptor	0.00382061	4.28685
GO:0016899	35_0/35_40-up	oxidoreductase activity, acting on the CH-OH group of donors, oxygen as acceptor	0.00138336	8.05798
GO:0019825	35_0/35_40-up	oxygen binding	1.41e-08	30.6203
GO:0019825	35_0/35_80-up	oxygen binding	3.68e-07	20.4543
GO:0019825	35_0/35_120-up	oxygen binding	0.00899458	13.4593
GO:0005344	35_0/35_40-up	oxygen transporter activity	1.41e-08	30.6203
GO:0005344	35_0/35_80-up	oxygen transporter activity	3.68e-07	20.4543
GO:0005344	35_0/35_120-up	oxygen transporter activity	0.00899458	13.4593
GO:0031408	35_0/35_40-up	oxylipin biosynthetic process	0.00120836	4.9847
GO:0031407	35_0/35_40-up	oxylipin metabolic process	0.00120836	4.9847
GO:0016296	35_0/35_40-up	palmitoyl-[acyl-carrier-protein] hydrolase activity	1.91e-15	12.1205
GO:0016296	35_40/35_80-down	palmitoyl-[acyl-carrier-protein] hydrolase activity	2.09e-14	7.0566
GO:0016296	35_40/35_120-down	palmitoyl-[acyl-carrier-protein] hydrolase activity	8.79e-12	9.4406
GO:0001871	35_0/35_120-down	pattern binding	0.000239184	3.7601
GO:0001871	35_40/35_120-down	pattern binding	0.000136417	3.23101
GO:0045548	35_0/35_40-up	phenylalanine ammonia-lyase activity	1.97e-06	18.3722
GO:0045548	35_40/35_80-down	phenylalanine ammonia-lyase activity	3.56e-09	13.2541
GO:0045548	35_40/35_120-down	phenylalanine ammonia-lyase activity	0.00203224	10.6623
GO:0009699	35_0/35_40-up	phenylpropanoid biosynthetic process	2.65e-10	9.96941
GO:0009699	35_40/35_80-down	phenylpropanoid biosynthetic process	2.18e-09	5.82223
GO:0009699	35_40/35_120-down	phenylpropanoid biosynthetic process	9.29e-05	5.57913
GO:0046271	35_0/35_40-up	phenylpropanoid catabolic process	0.000416105	5.95395
GO:0009698	35_0/35_40-up	phenylpropanoid metabolic process	1.69e-13	7.48497
GO:0009698	35_40/35_80-down	phenylpropanoid metabolic process	1.47e-10	4.25441
GO:0009698	35_40/35_120-down	phenylpropanoid metabolic process	6.09e-07	4.73881
GO:0080124	35_0/35_120-up	pheophytinase activity	0.0168808	26.9185
GO:0010088	35_0/35_40-down	phloem development	0.02839	9.81709
GO:0019212	35_0/35_40-up	phosphatase inhibitor activity	2.41e-09	7.20478
GO:0019212	35_40/35_80-down	phosphatase inhibitor activity	1.9e-05	3.46513
GO:0019212	35_40/35_120-down	phosphatase inhibitor activity	2.05e-07	5.87996
GO:0019208	35_0/35_40-up	phosphatase regulator activity	2.35e-07	5.21197
GO:0019208	35_40/35_120-down	phosphatase regulator activity	2.16e-06	4.53716
GO:0015979	35_80/35_120-down	photosynthesis	0.0311576	4.03751
GO:0009765	35_80/35_120-down	photosynthesis light harvesting	0.0387208	18.8802
GO:0009765	35_0/35_80-up	photosynthesis, light harvesting	3.31e-12	9.35055
GO:0009765	35_0/35_120-up	photosynthesis, light harvesting	0.000482742	6.15281
GO:0009765	35_40/35_80-up	photosynthesis, light harvesting	2.32e-09	5.65664
GO:0009765	35_40/35_120-up	photosynthesis, light harvesting	0.000713758	4.11851
GO:0034357	35_80/35_120-down	photosynthetic membrane	0.000853663	3.6576
GO:0009521	35_0/35_80-up	photosystem	2.9e-17	3.82407
GO:0009521	35_80/35_120-down	photosystem	0.0060317	4.78845
GO:0009522	35_0/35_80-up	photosystem I	4.77e-12	5.00478
GO:0009522	35_0/35_120-up	photosystem I	2.58e-05	4.00914
GO:0009522	35_40/35_80-up	photosystem I	7.13e-09	3.29093
GO:0009522	35_80/35_120-down	photosystem I	0.0208956	7.02986
GO:0009538	35_0/35_80-up	photosystem I reaction center	0.00414034	5.68176
GO:0009538	35_0/35_120-up	photosystem I reaction center	0.00161214	7.47737
GO:0009538	35_40/35_80-up	photosystem I reaction center	0.00497186	4.12464
GO:0009538	35_40/35_120-up	photosystem I reaction center	0.0125628	4.44901
GO:0009523	35_0/35_80-up	photosystem II	8.05e-18	4.84444
GO:0009523	35_80/35_120-down	photosystem II	0.00160106	7.24568
GO:0009654	35_0/35_80-up	photosystem II oxygen evolving complex	5.22e-10	6.81811
GO:0009654	35_40/35_80-up	photosystem II oxygen evolving complex	4.71e-06	3.84966
GO:0009654	35_80/35_120-down	photosystem II oxygen evolving complex	0.0468832	9.78973
GO:0052315	35_40/35_80-down	phytoalexin biosynthetic process	0.00725168	5.66416
GO:0052314	35_40/35_80-down	phytoalexin metabolic process	0.00725168	5.66416
GO:0050550	35_0/35_40-up	pinene synthase activity	8.6e-05	13.9183
GO:0050550	35_40/35_80-down	pinene synthase activity	0.00251744	6.69401
GO:0050550	35_40/35_120-down	pinene synthase activity	0.000205662	12.1163
GO:0009505	35_0/35_120-down	plant-type cell wall	0.000877762	3.04187
GO:0031976	35_80/35_120-down	plastid thylakoid	0.0023347	3.77912
GO:0055035	35_80/35_120-down	plastid thylakoid membrane	0.00160106	4.14484
GO:0009875	35_40/35_80-down	pollen-pistil interaction	1.09e-09	3.01854
GO:0009875	35_40/35_120-down	pollen-pistil interaction	6.09e-07	3.47685
GO:0090353	35_0/35_40-up	polygalacturonase inhibitor activity	0.000137771	5.40359
GO:0090353	35_0/35_120-up	polygalacturonase inhibitor activity	0.0463589	3.16689
GO:0090353	35_80/35_120-up	polygalacturonase inhibitor activity	0.0141256	11.5865
GO:0090353	35_40/35_120-down	polygalacturonase inhibitor activity	0.00233184	4.18131
GO:0099513	35_0/35_40-down	polymeric cytoskeletal fiber	3.18e-09	3.13714
GO:0030247	35_0/35_120-down	polysaccharide binding	0.000239184	3.7601
GO:0030247	35_40/35_120-down	polysaccharide binding	0.000136417	3.23101
GO:0010508	35_40/35_80-down	positive regulation of autophagy	0.0132657	4.90894
GO:1901959	35_0/35_40-up	positive regulation of cutin biosynthetic process	0.0426844	12.2481
GO:0045815	35_40/35_120-up	positive regulation of gene expression, epigenetic	0.00020701	5.57093
GO:1900057	35_0/35_40-up	positive regulation of leaf senescence	0.0399163	6.12407
GO:0043406	35_0/35_40-up	positive regulation of MAP kinase activity	0.00851628	11.4826
GO:0046622	35_0/35_40-up	positive regulation of organ growth	0.0166668	20.4136
GO:0034052	35_0/35_40-up	positive regulation of plant-type hypersensitive response	0.0166668	20.4136
GO:0071902	35_0/35_40-up	positive regulation of protein serine/threonine kinase activity	0.00851628	11.4826
GO:0090314	35_0/35_40-down	positive regulation of protein targeting to membrane	0.0475034	17.4526
GO:0046777	35_0/35_120-down	protein autophosphorylation	0.00263236	3.50078
GO:0006461	35_80/35_120-up	protein complex assembly	6.94e-05	3.00543
GO:0070271	35_80/35_120-up	protein complex biogenesis	6.94e-05	3.00543
GO:0046983	35_40/35_120-up	protein dimerization activity	5.89e-99	3.27315
GO:0046983	35_80/35_120-up	protein dimerization activity	2.7e-22	6.20507
GO:0046983	35_0/35_40-down	protein dimerization activity	8.96e-51	3.21421
GO:0046982	35_40/35_80-up	protein heterodimerization activity	7.49e-77	3.73995
GO:0046982	35_40/35_120-up	protein heterodimerization activity	8.66e-143	6.0027
GO:0046982	35_80/35_120-up	protein heterodimerization activity	1.04e-23	10.546
GO:0046982	35_0/35_40-down	protein heterodimerization activity	1.32e-75	5.92304
GO:1902911	35_0/35_40-down	protein kinase complex	0.0106505	3.21495
GO:0004864	35_0/35_40-up	protein phosphatase inhibitor activity	2.03e-09	7.31232
GO:0004864	35_40/35_80-down	protein phosphatase inhibitor activity	1.57e-05	3.51685
GO:0004864	35_40/35_120-down	protein phosphatase inhibitor activity	1.76e-07	5.96772
GO:0019888	35_0/35_40-up	protein phosphatase regulator activity	1.78e-07	5.32527
GO:0019888	35_40/35_120-down	protein phosphatase regulator activity	1.65e-06	4.6358
GO:0047134	35_0/35_80-up	protein-disulfide reductase activity	0.018453	6.29364
GO:0032993	35_40/35_80-up	protein-DNA complex	2.17e-70	3.43021
GO:0032993	35_40/35_120-up	protein-DNA complex	2.94e-141	5.53252
GO:0032993	35_80/35_120-up	protein-DNA complex	3.48e-32	10.2917
GO:0032993	35_0/35_40-down	protein-DNA complex	3.64e-76	5.39536
GO:0065004	35_40/35_80-up	protein-DNA complex assembly	4.25e-38	3.98241
GO:0065004	35_40/35_120-up	protein-DNA complex assembly	3.42e-62	5.95246
GO:0065004	35_80/35_120-up	protein-DNA complex assembly	9.71e-11	9.81082
GO:0065004	35_0/35_40-down	protein-DNA complex assembly	4.7e-32	5.61693
GO:0071824	35_40/35_80-up	protein-DNA complex subunit organization	6.61e-35	3.64705
GO:0071824	35_40/35_120-up	protein-DNA complex subunit organization	4.23e-58	5.4512
GO:0071824	35_80/35_120-up	protein-DNA complex subunit organization	2.53e-10	8.98465
GO:0071824	35_0/35_40-down	protein-DNA complex subunit organization	4.68e-30	5.14393
GO:0004739	35_0/35_40-up	pyruvate dehydrogenase (acetyl-transferring) activity	0.00617368	5.67043
GO:0004738	35_0/35_40-up	pyruvate dehydrogenase activity	0.00617368	5.67043
GO:0080043	35_0/35_40-up	quercetin 3-O-glucosyltransferase activity	0.00129414	6.33524
GO:0080043	35_40/35_80-down	quercetin 3-O-glucosyltransferase activity	0.00212455	4.06257
GO:0080043	35_40/35_120-down	quercetin 3-O-glucosyltransferase activity	6.17e-05	7.35333
GO:0080044	35_0/35_40-up	quercetin 7-O-glucosyltransferase activity	0.00129414	6.33524
GO:0080044	35_40/35_80-down	quercetin 7-O-glucosyltransferase activity	0.00212455	4.06257
GO:0080044	35_40/35_120-down	quercetin 7-O-glucosyltransferase activity	6.17e-05	7.35333
GO:0052692	35_0/35_80-up	raffinose alpha-galactosidase activity	0.00196694	5.11358
GO:0052692	35_0/35_120-up	raffinose alpha-galactosidase activity	0.000685888	6.72963
GO:0052692	35_40/35_120-up	raffinose alpha-galactosidase activity	0.00601837	4.0041
GO:0052692	35_80/35_120-up	raffinose alpha-galactosidase activity	0.0032418	21.1041
GO:0048544	35_0/35_80-down	recognition of pollen	3.43e-06	3.0539
GO:0048544	35_40/35_80-down	recognition of pollen	9.41e-10	3.07585
GO:0048544	35_40/35_120-down	recognition of pollen	6.09e-07	3.54286
GO:0032012	35_0/35_80-down	regulation of ARF protein signal transduction	0.046216	5.48314
GO:2001169	35_0/35_40-up	regulation of ATP biosynthetic process	0.0166668	20.4136
GO:2001169	35_40/35_120-down	regulation of ATP biosynthetic process	0.0240219	17.7705
GO:1903578	35_0/35_40-up	regulation of ATP metabolic process	0.0289266	15.3102
GO:1903578	35_40/35_120-down	regulation of ATP metabolic process	0.0412524	13.3279
GO:0010506	35_0/35_80-down	regulation of autophagy	0.0134369	4.69983
GO:0010506	35_40/35_80-down	regulation of autophagy	0.03922	3.15575
GO:0043470	35_0/35_40-up	regulation of carbohydrate catabolic process	0.0166668	20.4136
GO:0043470	35_40/35_120-down	regulation of carbohydrate catabolic process	0.0240219	17.7705
GO:0006109	35_0/35_40-up	regulation of carbohydrate metabolic process	0.0338348	4.37433
GO:0006109	35_40/35_120-down	regulation of carbohydrate metabolic process	0.0128459	4.75997
GO:1902066	35_40/35_80-up	regulation of cell wall pectin metabolic process	0.0119788	12.3739
GO:0043471	35_0/35_40-up	regulation of cellular carbohydrate catabolic process	0.0166668	20.4136
GO:0043471	35_40/35_120-down	regulation of cellular carbohydrate catabolic process	0.0240219	17.7705
GO:0010675	35_0/35_40-up	regulation of cellular carbohydrate metabolic process	0.0186003	5.32527
GO:0010675	35_40/35_120-down	regulation of cellular carbohydrate metabolic process	0.00556929	5.79474
GO:0031935	35_40/35_120-up	regulation of chromatin silencing	0.00884223	3.28542
GO:0051196	35_0/35_40-up	regulation of coenzyme metabolic process	0.0166668	20.4136
GO:0051196	35_40/35_120-down	regulation of coenzyme metabolic process	0.0240219	17.7705
GO:1901957	35_0/35_40-up	regulation of cutin biosynthetic process	0.0426844	12.2481
GO:1904029	35_0/35_40-down	regulation of cyclin-dependent protein kinase activity	0.00550495	4.26168
GO:0000079	35_0/35_40-down	regulation of cyclin-dependent protein serine/threonine kinase activity	0.00550495	4.26168
GO:0000018	35_40/35_120-up	regulation of DNA recombination	0.00520718	3.5592
GO:0010439	35_40/35_120-down	regulation of glucosinolate biosynthetic process	0.018866	8.88527
GO:0006110	35_0/35_40-up	regulation of glycolytic process	0.0166668	20.4136
GO:0006110	35_40/35_120-down	regulation of glycolytic process	0.0240219	17.7705
GO:0080141	35_40/35_120-up	regulation of jasmonic acid biosynthetic process	0.0413563	8.00821
GO:0080140	35_40/35_120-up	regulation of jasmonic acid metabolic process	0.0413563	8.00821
GO:2000024	35_0/35_120-down	regulation of leaf development	0.0185568	4.33857
GO:1900055	35_0/35_80-down	regulation of leaf senescence	0.0487741	3.91653
GO:1900055	35_0/35_120-down	regulation of leaf senescence	0.0143238	6.44588
GO:1900055	35_40/35_80-down	regulation of leaf senescence	0.00875327	3.6817
GO:1900055	35_40/35_120-down	regulation of leaf senescence	0.0128459	4.75997
GO:0043405	35_0/35_40-up	regulation of MAP kinase activity	0.0113809	10.2068
GO:0040020	35_40/35_120-up	regulation of meiotic nuclear division	0.0413563	8.00821
GO:0098902	35_0/35_40-down	regulation of membrane depolarization during action potential	0.0475034	17.4526
GO:0051513	35_0/35_80-down	regulation of monopolar cell growth	0.0473378	8.22471
GO:0009118	35_0/35_40-up	regulation of nucleoside metabolic process	0.0289266	15.3102
GO:0009118	35_40/35_120-down	regulation of nucleoside metabolic process	0.0412524	13.3279
GO:0030808	35_0/35_40-up	regulation of nucleotide biosynthetic process	0.0426844	12.2481
GO:0030811	35_0/35_40-up	regulation of nucleotide catabolic process	0.0166668	20.4136
GO:0030811	35_40/35_120-down	regulation of nucleotide catabolic process	0.0240219	17.7705
GO:0045859	35_0/35_40-down	regulation of protein kinase activity	0.00149597	3.16448
GO:0071900	35_0/35_40-down	regulation of protein serine/threonine kinase activity	0.0176516	3.39356
GO:1903533	35_0/35_40-down	regulation of protein targeting	0.0475034	17.4526
GO:0090313	35_0/35_40-down	regulation of protein targeting to membrane	0.0475034	17.4526
GO:1900371	35_0/35_40-up	regulation of purine nucleotide biosynthetic process	0.0426844	12.2481
GO:0046578	35_0/35_80-down	regulation of Ras protein signal transduction	0.0487741	5.1606
GO:2000070	35_40/35_120-down	regulation of response to water deprivation	0.0427669	4.26493
GO:0043455	35_40/35_120-down	regulation of secondary metabolic process	0.048225	3.25071
GO:0051056	35_0/35_80-down	regulation of small GTPase mediated signal transduction	0.0487741	5.1606
GO:2000038	35_0/35_40-up	regulation of stomatal complex development	0.0113809	10.2068
GO:1902456	35_0/35_40-up	regulation of stomatal opening	0.0113809	10.2068
GO:0006792	35_40/35_120-down	regulation of sulfur utilization	0.0138926	9.99593
GO:0010200	35_0/35_80-down	response to chitin	3.43e-06	4.14281
GO:0010200	35_0/35_120-down	response to chitin	3.83e-09	7.52019
GO:0010200	35_40/35_80-down	response to chitin	2.18e-09	3.92715
GO:0010200	35_40/35_120-down	response to chitin	1.17e-07	5.03499
GO:0060416	35_0/35_40-up	response to growth hormone	0.0333099	6.5615
GO:0060416	35_40/35_80-down	response to growth hormone	0.00966583	5.25958
GO:0060416	35_40/35_120-down	response to growth hormone	0.00705201	7.61595
GO:0009408	35_0/35_80-up	response to heat	1.03e-16	3.02612
GO:0009408	35_0/35_120-up	response to heat	7.31e-14	3.17122
GO:0009408	35_80/35_120-down	response to heat	0.0311576	4.82781
GO:0080027	35_0/35_40-up	response to herbivore	8.19e-05	13.9183
GO:0080027	35_40/35_80-down	response to herbivore	0.00338019	6.69401
GO:0080027	35_40/35_120-down	response to herbivore	0.000199695	12.1163
GO:0009625	35_0/35_40-up	response to insect	0.0204203	3.92568
GO:0009625	35_40/35_120-down	response to insect	5.7e-05	6.15134
GO:0032260	35_0/35_80-up	response to jasmonic acid stimulus involved in jasmonic acid and ethylene-dependent systemic resistance	0.0123751	6.39197
GO:0032260	35_0/35_120-up	response to jasmonic acid stimulus involved in jasmonic acid and ethylene-dependent systemic resistance	0.00592196	8.41204
GO:0032260	35_40/35_120-up	response to jasmonic acid stimulus involved in jasmonic acid and ethylene-dependent systemic resistance	0.0158775	5.00513
GO:0002239	35_0/35_40-down	response to oomycetes	0.0391373	4.09046
GO:0002239	35_0/35_120-down	response to oomycetes	0.022136	5.64014
GO:0010243	35_0/35_120-down	response to organonitrogen compound	1.43e-05	3.91224
GO:0010243	35_40/35_120-down	response to organonitrogen compound	1.53e-06	3.23568
GO:1901652	35_40/35_80-down	response to peptide	0.0279896	4.09078
GO:1901652	35_40/35_120-down	response to peptide	0.0161972	5.92352
GO:0043434	35_40/35_80-down	response to peptide hormone	0.0279896	4.09078
GO:0043434	35_40/35_120-down	response to peptide hormone	0.0161972	5.92352
GO:0010114	35_0/35_40-up	response to red light	0.0065649	4.2726
GO:0009751	35_0/35_80-down	response to salicylic acid	0.00384203	3.32311
GO:0009751	35_0/35_120-down	response to salicylic acid	0.000398373	5.46923
GO:0009266	35_80/35_120-down	response to temperature stimulus	0.0313401	3.78324
GO:0080015	35_0/35_40-up	sabinene synthase activity	8.6e-05	13.9183
GO:0080015	35_40/35_80-down	sabinene synthase activity	0.00251744	6.69401
GO:0080015	35_40/35_120-down	sabinene synthase activity	0.000205662	12.1163
GO:0009863	35_0/35_80-down	salicylic acid mediated signaling pathway	0.0169496	4.38651
GO:0009863	35_0/35_120-down	salicylic acid mediated signaling pathway	0.00307219	7.52019
GO:0019748	35_0/35_40-up	secondary metabolic process	1.51e-12	4.23763
GO:0019748	35_40/35_120-down	secondary metabolic process	4.82e-10	3.56998
GO:0044550	35_0/35_40-up	secondary metabolite biosynthetic process	1.82e-09	5.06121
GO:0044550	35_40/35_80-down	secondary metabolite biosynthetic process	6.15e-09	3.28615
GO:0044550	35_40/35_120-down	secondary metabolite biosynthetic process	2.45e-07	4.18563
GO:0090487	35_40/35_120-down	secondary metabolite catabolic process	0.0334062	4.6358
GO:1902554	35_0/35_40-down	serine/threonine protein kinase complex	0.00627705	3.52408
GO:0004867	35_0/35_80-up	serine-type endopeptidase inhibitor activity	9.34e-05	5.2447
GO:0004867	35_0/35_120-up	serine-type endopeptidase inhibitor activity	0.00267333	4.83153
GO:0051762	35_0/35_40-up	sesquiterpene biosynthetic process	0.00233451	6.95917
GO:0051762	35_40/35_80-down	sesquiterpene biosynthetic process	4.2e-05	6.02461
GO:0051762	35_40/35_120-down	sesquiterpene biosynthetic process	8e-05	8.4814
GO:0051761	35_0/35_40-up	sesquiterpene metabolic process	0.00233451	6.95917
GO:0051761	35_40/35_80-down	sesquiterpene metabolic process	4.2e-05	6.02461
GO:0051761	35_40/35_120-down	sesquiterpene metabolic process	8e-05	8.4814
GO:0010334	35_0/35_40-up	sesquiterpene synthase activity	0.000454842	10.2068
GO:0010334	35_40/35_80-down	sesquiterpene synthase activity	0.0116854	4.90894
GO:0010334	35_40/35_120-down	sesquiterpene synthase activity	0.000878844	8.88527
GO:0016106	35_0/35_40-up	sesquiterpenoid biosynthetic process	0.00121306	6.12407
GO:0016106	35_40/35_120-down	sesquiterpenoid biosynthetic process	0.0161972	4.44264
GO:0006714	35_0/35_40-up	sesquiterpenoid metabolic process	0.00143287	5.92652
GO:0006714	35_40/35_120-down	sesquiterpenoid metabolic process	0.0182418	4.29933
GO:0016144	35_0/35_120-up	S-glycoside biosynthetic process	0.0306599	4.64113
GO:0010016	35_0/35_40-down	shoot system morphogenesis	0.00607881	3.18392
GO:0038023	35_40/35_120-down	signaling receptor activity	3.72e-06	3.04638
GO:0008172	35_40/35_120-down	S-methyltransferase activity	0.0264766	3.47685
GO:0006814	35_0/35_40-down	sodium ion transport	0.0383817	8.7263
GO:0010374	35_40/35_80-up	stomatal complex development	0.0081458	3.18186
GO:0010376	35_0/35_40-down	stomatal complex formation	0.0228088	26.1789
GO:0010103	35_40/35_80-up	stomatal complex morphogenesis	0.0081458	6.18695
GO:0010103	35_0/35_40-down	stomatal complex morphogenesis	0.0475034	7.85367
GO:0010375	35_0/35_40-down	stomatal complex patterning	0.00697158	15.7073
GO:1990069	35_0/35_40-up	stomatal opening	0.0184763	8.351
GO:0098572	35_80/35_120-down	stromal side of plastid thylakoid membrane	0.0359543	110.134
GO:0010319	35_0/35_80-up	stromule	0.00024751	7.21917
GO:0005199	35_0/35_40-up	structural constituent of cell wall	0.0192762	8.351
GO:0005199	35_40/35_80-down	structural constituent of cell wall	0.000202254	8.03281
GO:0005199	35_40/35_120-down	structural constituent of cell wall	0.000205662	12.1163
GO:0005200	35_0/35_40-down	structural constituent of cytoskeleton	0.000194698	3.99956
GO:0043566	35_40/35_120-up	structure-specific DNA binding	0.0014726	4.41832
GO:0008146	35_0/35_120-up	sulfotransferase activity	0.000749491	4.07856
GO:0008146	35_80/35_120-up	sulfotransferase activity	0.0032418	11.9376
GO:0000097	35_40/35_120-down	sulfur amino acid biosynthetic process	0.00131154	3.08646
GO:0006791	35_40/35_120-down	sulfur utilization	0.0138926	9.99593
GO:0099512	35_0/35_40-down	supramolecular fiber	4.26e-10	3.22042
GO:0016514	35_0/35_120-down	SWI/SNF complex	0.0298064	18.0485
GO:0009627	35_0/35_120-down	systemic acquired resistance	0.00424866	6.63546
GO:0009862	35_0/35_80-down	systemic acquired resistance salicylic acid mediated signaling pathway	0.000643998	17.546
GO:0009862	35_0/35_120-down	systemic acquired resistance salicylic acid mediated signaling pathway	4.59e-05	36.0969
GO:0009862	35_40/35_80-down	systemic acquired resistance salicylic acid mediated signaling pathway	0.00115536	11.7815
GO:0009862	35_40/35_120-down	systemic acquired resistance salicylic acid mediated signaling pathway	0.00361896	15.9935
GO:0072553	35_0/35_80-down	terminal button organization	0.0374903	21.9325
GO:0046246	35_0/35_40-up	terpene biosynthetic process	0.00704662	5.27937
GO:0046246	35_40/35_80-down	terpene biosynthetic process	0.000347542	4.57039
GO:0046246	35_40/35_120-down	terpene biosynthetic process	0.000305662	6.43416
GO:0042214	35_0/35_40-up	terpene metabolic process	0.00154304	4.76316
GO:0042214	35_40/35_120-down	terpene metabolic process	0.00375572	4.14646
GO:0010333	35_0/35_40-up	terpene synthase activity	0.00307533	4.46546
GO:0010333	35_40/35_120-down	terpene synthase activity	0.00826273	3.88731
GO:0016790	35_0/35_40-up	thiolester hydrolase activity	7.83e-09	5.06121
GO:0016790	35_40/35_80-down	thiolester hydrolase activity	1.11e-07	3.16444
GO:0016790	35_40/35_120-down	thiolester hydrolase activity	1.51e-07	4.40592
GO:0004791	35_40/35_80-up	thioredoxin-disulfide reductase activity	0.0432854	3.22798
GO:0009579	35_80/35_120-down	thylakoid	0.00160106	3.09753
GO:0031977	35_0/35_80-up	thylakoid lumen	0.00907437	4.64871
GO:0042651	35_80/35_120-down	thylakoid membrane	0.000508478	4.20004
GO:0044436	35_80/35_120-down	thylakoid part	0.000853663	3.59786
GO:0009403	35_40/35_80-down	toxin biosynthetic process	0.00966583	5.25958
GO:0009407	35_40/35_120-down	toxin catabolic process	0.0334062	4.6358
GO:0009404	35_40/35_80-down	toxin metabolic process	0.000410667	3.98022
GO:0009404	35_40/35_120-down	toxin metabolic process	0.0072608	4.32257
GO:0016782	35_80/35_120-up	transferase activity, transferring sulfur-containing groups	0.00919704	8.12252
GO:0019346	35_0/35_40-up	transsulfuration	0.0113809	10.2068
GO:0004805	35_0/35_80-up	trehalose-phosphatase activity	0.0365292	7.67037
GO:0019432	35_0/35_40-up	triglyceride biosynthetic process	0.0226958	7.65508
GO:0019432	35_40/35_120-down	triglyceride biosynthetic process	0.0378456	6.66396
GO:0006641	35_0/35_40-up	triglyceride metabolic process	0.0333099	6.5615
GO:0015631	35_0/35_40-down	tubulin binding	6.41e-09	3.0169
GO:0010411	35_0/35_120-up	xyloglucan metabolic process	0.0306599	3.36482
GO:0016762	35_40/35_80-up	xyloglucan:xyloglucosyl transferase activity	1.61e-08	3.58192
GO:0016762	35_0/35_40-down	xyloglucan:xyloglucosyl transferase activity	1.67e-06	4.82243
GO:0016762	35_0/35_120-down	xyloglucan:xyloglucosyl transferase activity	9.12e-05	5.34329
GO:0016762	35_80/35_120-down	xyloglucan:xyloglucosyl transferase activity	4.7e-05	17.3896

## Sheet: Table S9
Table S9. KEGG enrichment in 35/35 group.
ID	Categories	Description	Padjust	Enrichment
ko02010	35_40/35_80-down	ABC transporters	0.0241699	2.37697
ko00592	35_0/35_40-up	alpha-Linolenic acid metabolism	0.00166	3.0913
ko00592	35_40/35_80-down	alpha-Linolenic acid metabolism	0.0172303	2.69518
ko00942	35_80/35_120-down	Anthocyanin biosynthesis	0.0213896	32.6593
ko01230	35_0/35_40-up	Biosynthesis of amino acids	0.02	1.69013
ko01110	35_0/35_40-up	Biosynthesis of secondary metabolites	3.77e-40	2.11135
ko01110	35_40/35_80-down	Biosynthesis of secondary metabolites	2.31084e-10	1.72375
ko00999	35_0/35_40-up	Biosynthesis of various plant secondary metabolites	5.61e-06	2.97371
ko00999	35_40/35_80-up	Biosynthesis of various plant secondary metabolites	0.000159541	2.92485
ko00780	35_0/35_40-up	Biotin metabolism	1.09e-06	5.61642
ko00780	35_40/35_80-down	Biotin metabolism	0.0011302	3.86585
ko00710	35_80/35_120-down	Carbon fixation in photosynthetic organisms	0.00130044	6.91066
ko01200	35_80/35_120-down	Carbon metabolism	0.0123087	3.37318
ko00906	35_0/35_40-up	Carotenoid biosynthesis	2.44e-05	3.96539
ko04712	35_80/35_120-down	Circadian rhythm - plant	0.00289011	9.60567
ko04712	35_40/35_80-up	Circadian rhythm - plant	0.0342613	2.86464
ko00460	35_0/35_40-up	Cyanoamino acid metabolism	0.000459	2.65274
ko00460	35_40/35_80-up	Cyanoamino acid metabolism	0.0286021	2.44337
ko00270	35_0/35_40-up	Cysteine and methionine metabolism	0.0261	1.98518
ko00061	35_0/35_40-up	Fatty acid biosynthesis	0.000464	3.1249
ko00062	35_0/35_40-up	Fatty acid elongation	0.0354	2.87491
ko01212	35_0/35_40-up	Fatty acid metabolism	2.91e-05	3.25088
ko00944	35_0/35_40-up	Flavone and flavonol biosynthesis	0.0472	4.09531
ko00941	35_80/35_120-down	Flavonoid biosynthesis	1.2677e-05	13.2801
ko00941	35_0/35_40-up	Flavonoid biosynthesis	7.7e-09	4.81075
ko00480	35_0/35_40-up	Glutathione metabolism	0.000855	2.56887
ko00630	35_80/35_120-down	Glyoxylate and dicarboxylate metabolism	0.0425092	4.68047
ko00943	35_0/35_40-up	Isoflavonoid biosynthesis	6.92e-06	5.52108
ko00943	35_40/35_80-down	Isoflavonoid biosynthesis	0.0011302	4.07167
ko00591	35_0/35_40-up	Linoleic acid metabolism	0.0441	4.20308
ko00515	35_0/35_40-up	Mannose type O-glycan biosynthesis	0.000201	10.6478
ko00515	35_40/35_80-down	Mannose type O-glycan biosynthesis	0.00604448	7.329
ko04016	35_40/35_80-down	MAPK signaling pathway - plant	7.35479e-19	3.28642
ko04016	35_0/35_40-up	MAPK signaling pathway - plant	0.00368	1.81689
ko01100	35_80/35_120-down	Metabolic pathways	0.0425092	1.65023
ko01100	35_0/35_40-up	Metabolic pathways	5.82e-21	1.51387
ko01100	35_40/35_80-up	Metabolic pathways	0.0159728	1.49338
ko00040	35_0/35_40-down	Pentose and glucuronate interconversions	0.00443455	3.01206
ko00360	35_0/35_40-up	Phenylalanine metabolism	0.0493	2.2326
ko00940	35_0/35_40-up	Phenylpropanoid biosynthesis	1.4e-14	4.0225
ko00940	35_40/35_80-down	Phenylpropanoid biosynthesis	1.43088e-08	3.09447
ko00195	35_40/35_80-up	Photosynthesis	0.0124698	2.36011
ko00196	35_80/35_120-down	Photosynthesis - antenna proteins	0.00564898	24.4945
ko00196	35_40/35_80-up	Photosynthesis - antenna proteins	6.62775e-11	12.9864
ko04075	35_0/35_40-down	Plant hormone signal transduction	0.00102702	2.60538
ko04075	35_40/35_80-up	Plant hormone signal transduction	0.0159728	1.92844
ko04075	35_40/35_80-down	Plant hormone signal transduction	0.0117417	1.7833
ko04626	35_40/35_80-down	Plant-pathogen interaction	1.29159e-16	2.68628
ko04141	35_80/35_120-down	Protein processing in endoplasmic reticulum	0.00299087	3.87483
ko04141	35_40/35_80-up	Protein processing in endoplasmic reticulum	5.12684e-09	2.66881
ko00450	35_0/35_40-up	Selenocompound metabolism	0.000526	3.88097
ko00450	35_40/35_80-down	Selenocompound metabolism	0.00613285	3.28778
ko00500	35_0/35_40-down	Starch and sucrose metabolism	2.01113e-05	3.32439
ko00500	35_0/35_40-up	Starch and sucrose metabolism	0.0283	1.67884
ko00945	35_80/35_120-up	Stilbenoid, diarylheptanoid and gingerol biosynthesis	0.000360772	15.8137
ko00945	35_0/35_40-up	Stilbenoid, diarylheptanoid and gingerol biosynthesis	7.7e-09	5.24784
ko00945	35_40/35_80-down	Stilbenoid, diarylheptanoid and gingerol biosynthesis	0.00046316	3.4551
ko00130	35_0/35_40-up	Ubiquinone and other terpenoid-quinone biosynthesis	0.00162	3.43194
ko00908	35_40/35_80-down	Zeatin biosynthesis	0.0117417	2.70016

## Sheet: Table S10
Table S10. GO enrichment in 258/258 group.
ID	Categories	Description	Padjust	Enrichment
GO:0051990	258_40/258_120-up	(R)-2-hydroxyglutarate dehydrogenase activity	0.0349904	20.5983
GO:0047545	258_40/258_120-up	2-hydroxyglutarate dehydrogenase activity	0.0349904	20.5983
GO:0008686	258_0/258_120-up	3,4-dihydroxy-2-butanone-4-phosphate synthase activity	0.0270427	5.71249
GO:0008686	258_0/258_40-up	3,4-dihydroxy-2-butanone-4-phosphate synthase activity	0.0249857	8.35895
GO:0016207	258_0/258_120-up	4-coumarate-CoA ligase activity	0.0247048	3.80833
GO:0016207	258_0/258_40-up	4-coumarate-CoA ligase activity	0.00530287	6.19181
GO:0016207	258_40/258_80-down	4-coumarate-CoA ligase activity	0.0453097	3.92772
GO:0009452	258_0/258_80-down	7-methylguanosine RNA capping	0.017646	5.8539
GO:0036209	258_0/258_40-up	9beta-pimara-7,15-diene oxidase activity	0.0249857	8.35895
GO:0036209	258_40/258_120-down	9beta-pimara-7,15-diene oxidase activity	0.00213398	11.7865
GO:0036209	258_40/258_80-down	9beta-pimara-7,15-diene oxidase activity	0.029687	6.62802
GO:0010427	258_0/258_40-up	abscisic acid binding	6.3e-09	6.11192
GO:0010427	258_80/258_120-up	abscisic acid binding	0.00102512	3.91267
GO:0010427	258_40/258_120-down	abscisic acid binding	0.00110266	3.80211
GO:0010427	258_40/258_80-down	abscisic acid binding	1.16e-07	4.56122
GO:0016297	258_0/258_120-up	acyl-[acyl-carrier-protein] hydrolase activity	1.08e-06	4.04635
GO:0016297	258_0/258_40-up	acyl-[acyl-carrier-protein] hydrolase activity	3.13e-05	5.10825
GO:0016297	258_80/258_120-up	acyl-[acyl-carrier-protein] hydrolase activity	1.85e-11	8.98465
GO:0016297	258_40/258_80-down	acyl-[acyl-carrier-protein] hydrolase activity	2.77e-08	5.52335
GO:0003997	258_0/258_120-up	acyl-CoA oxidase activity	0.0270427	8.56874
GO:0047372	258_0/258_40-up	acylglycerol lipase activity	0.00685043	5.86593
GO:0047372	258_80/258_120-up	acylglycerol lipase activity	0.016098	5.67452
GO:0047372	258_40/258_80-down	acylglycerol lipase activity	0.00870166	4.65124
GO:0043178	258_0/258_40-up	alcohol binding	6.53e-08	5.1208
GO:0043178	258_80/258_120-up	alcohol binding	0.000182696	4.00667
GO:0043178	258_40/258_120-down	alcohol binding	0.00110266	3.50411
GO:0043178	258_40/258_80-down	alcohol binding	2.21e-07	4.06041
GO:0047654	258_40/258_120-up	alliin lyase activity	0.00241802	3.67827
GO:0047654	258_80/258_120-up	alliin lyase activity	0.00226991	3.85056
GO:0047654	258_0/258_120-down	alliin lyase activity	0.000570759	3.2372
GO:0047654	258_0/258_40-down	alliin lyase activity	0.0299478	3.73269
GO:0047654	258_40/258_120-down	alliin lyase activity	0.00702361	3.36758
GO:0004555	258_0/258_120-up	alpha,alpha-trehalase activity	0.000440258	9.52082
GO:0004555	258_0/258_40-up	alpha,alpha-trehalase activity	0.0106363	11.1453
GO:0004555	258_80/258_120-up	alpha,alpha-trehalase activity	0.00486931	13.477
GO:1901606	258_40/258_120-down	alpha-amino acid catabolic process	0.00324577	3.16224
GO:0004557	258_40/258_120-up	alpha-galactosidase activity	0.0173186	4.41392
GO:0090599	258_0/258_40-up	alpha-glucosidase activity	0.037304	3.18436
GO:0004040	258_40/258_120-down	amidase activity	0.0392427	15.7154
GO:0015837	258_80/258_120-up	amine transport	0.0371699	5.77585
GO:0032973	258_80/258_120-up	amino acid export	0.0371699	5.77585
GO:0046348	258_0/258_40-up	amino sugar catabolic process	0.0282101	3.18436
GO:0046348	258_80/258_120-up	amino sugar catabolic process	0.0308403	3.2088
GO:0006026	258_0/258_40-up	aminoglycan catabolic process	0.0301182	3.11031
GO:0006026	258_80/258_120-up	aminoglycan catabolic process	0.0328499	3.13418
GO:0006022	258_0/258_40-up	aminoglycan metabolic process	0.0324506	3.03962
GO:0006022	258_80/258_120-up	aminoglycan metabolic process	0.0350726	3.06295
GO:0016841	258_0/258_40-up	ammonia-lyase activity	8.77e-05	10.2879
GO:0016841	258_40/258_120-down	ammonia-lyase activity	6.51e-09	16.3198
GO:0016841	258_40/258_80-down	ammonia-lyase activity	2.86e-07	10.8768
GO:0030521	258_0/258_120-down	androgen receptor signaling pathway	0.0299636	9.06416
GO:0030521	258_0/258_80-down	androgen receptor signaling pathway	0.0166168	9.65894
GO:0017000	258_40/258_120-down	antibiotic biosynthetic process	0.0499353	8.8399
GO:0009074	258_0/258_40-up	aromatic amino acid family catabolic process	0.00558196	4.61183
GO:0009074	258_40/258_120-down	aromatic amino acid family catabolic process	9.73e-08	8.94151
GO:0009074	258_40/258_80-down	aromatic amino acid family catabolic process	2.74e-05	5.48526
GO:0009072	258_40/258_120-down	aromatic amino acid family metabolic process	0.000120066	3.33581
GO:0003680	258_0/258_80-down	AT DNA binding	0.00935686	4.39043
GO:0003680	258_40/258_80-down	AT DNA binding	0.00238186	4.82038
GO:0042030	258_80/258_120-up	ATPase inhibitor activity	0.00853094	26.9539
GO:0090544	258_0/258_80-down	BAF-type complex	0.0148299	9.65894
GO:0042537	258_40/258_120-down	benzene-containing compound metabolic process	0.00214144	3.68329
GO:0004564	258_0/258_40-up	beta-fructofuranosidase activity	0.037304	3.18436
GO:0004565	258_0/258_80-up	beta-galactosidase activity	0.00033952	5.09498
GO:0008422	258_0/258_40-up	beta-glucosidase activity	0.0201974	3.2507
GO:0008422	258_0/258_80-up	beta-glucosidase activity	0.00033952	6.03702
GO:0035060	258_0/258_80-down	brahma complex	0.00696698	12.0737
GO:1901136	258_0/258_80-up	carbohydrate derivative catabolic process	0.0426075	3.1522
GO:0008643	258_0/258_40-up	carbohydrate transport	0.000202449	3.29292
GO:0008643	258_0/258_80-up	carbohydrate transport	6.35e-05	4.81273
GO:0015977	258_0/258_80-up	carbon fixation	0.0131221	3.557
GO:0004089	258_0/258_40-up	carbonate dehydratase activity	0.00825528	5.57263
GO:0016840	258_0/258_40-up	carbon-nitrogen lyase activity	0.0141371	3.46742
GO:0016840	258_40/258_120-down	carbon-nitrogen lyase activity	0.000890116	4.71461
GO:0016840	258_40/258_80-down	carbon-nitrogen lyase activity	0.000915574	3.53494
GO:0031406	258_0/258_40-up	carboxylic acid binding	5.17e-05	3.03962
GO:0007050	258_0/258_80-down	cell cycle arrest	0.0302121	4.9533
GO:0000075	258_0/258_40-down	cell cycle checkpoint	0.000288732	5.16125
GO:0044770	258_0/258_40-down	cell cycle phase transition	2.37e-05	4.18061
GO:0016477	258_80/258_120-up	cell migration	0.0492752	3.47793
GO:0044038	258_0/258_80-up	cell wall macromolecule biosynthetic process	0.0388868	6.07924
GO:0016998	258_0/258_40-up	cell wall macromolecule catabolic process	0.0282101	3.18436
GO:0016998	258_80/258_120-up	cell wall macromolecule catabolic process	0.0308403	3.2088
GO:0070592	258_0/258_80-up	cell wall polysaccharide biosynthetic process	0.0388868	6.07924
GO:0070589	258_0/258_80-up	cellular component macromolecule biosynthetic process	0.0388868	6.07924
GO:0044242	258_0/258_120-up	cellular lipid catabolic process	1.06e-05	3.05739
GO:0044242	258_0/258_40-up	cellular lipid catabolic process	0.00202168	3.13951
GO:0034622	258_0/258_40-down	cellular macromolecular complex assembly	1.89e-35	3.46051
GO:0098869	258_0/258_80-up	cellular oxidant detoxification	0.0426075	4.17947
GO:0071469	258_0/258_120-up	cellular response to alkaline pH	0.0145591	4.03235
GO:0071469	258_80/258_120-up	cellular response to alkaline pH	1.12e-07	12.6842
GO:0071469	258_40/258_80-down	cellular response to alkaline pH	0.00594048	5.19845
GO:0071483	258_0/258_40-up	cellular response to blue light	0.00045238	6.0013
GO:0071483	258_40/258_120-down	cellular response to blue light	0.0407508	4.53328
GO:0071490	258_0/258_40-up	cellular response to far red light	0.00558196	5.86593
GO:0071490	258_0/258_80-up	cellular response to far red light	0.022833	7.03912
GO:0071486	258_0/258_40-up	cellular response to high light intensity	0.010025	5.06603
GO:0071486	258_0/258_80-up	cellular response to high light intensity	0.00969488	7.09244
GO:0071486	258_80/258_120-down	cellular response to high light intensity	0.0219679	5.5857
GO:0071395	258_80/258_120-up	cellular response to jasmonic acid stimulus	1.26e-06	4.14676
GO:0071484	258_0/258_40-up	cellular response to light intensity	0.010025	5.06603
GO:0071484	258_0/258_80-up	cellular response to light intensity	0.00969488	7.09244
GO:0071484	258_80/258_120-down	cellular response to light intensity	0.0219679	5.5857
GO:0071482	258_0/258_40-up	cellular response to light stimulus	0.000100827	3.53387
GO:0071482	258_0/258_80-up	cellular response to light stimulus	0.0104488	3.8057
GO:0071482	258_80/258_120-down	cellular response to light stimulus	0.00414841	3.29693
GO:0071289	258_0/258_120-up	cellular response to nickel ion	0.0496672	4.56999
GO:0071289	258_0/258_40-up	cellular response to nickel ion	0.0375351	6.68716
GO:0071289	258_80/258_120-up	cellular response to nickel ion	0.00121987	10.7816
GO:0071289	258_40/258_80-down	cellular response to nickel ion	0.00634091	7.06989
GO:0034599	258_0/258_80-up	cellular response to oxidative stress	0.0495407	3.55356
GO:0071467	258_0/258_120-up	cellular response to pH	0.0145591	4.03235
GO:0071467	258_80/258_120-up	cellular response to pH	1.12e-07	12.6842
GO:0071467	258_40/258_80-down	cellular response to pH	0.00594048	5.19845
GO:0071478	258_0/258_40-up	cellular response to radiation	0.000256352	3.14975
GO:0071478	258_0/258_80-up	cellular response to radiation	0.0275133	3.39204
GO:0071478	258_80/258_120-down	cellular response to radiation	0.00279141	3.20571
GO:0071491	258_0/258_40-up	cellular response to red light	0.00116702	6.36872
GO:0071491	258_0/258_80-up	cellular response to red light	0.0352278	6.36872
GO:0071489	258_0/258_40-up	cellular response to red or far red light	8.44e-05	4.3785
GO:0071489	258_0/258_80-up	cellular response to red or far red light	0.0046257	4.77654
GO:0071489	258_80/258_120-down	cellular response to red or far red light	0.0172354	3.51101
GO:0034620	258_0/258_80-down	cellular response to unfolded protein	0.0026662	4.33414
GO:0034644	258_0/258_40-up	cellular response to UV	0.0368982	3.4829
GO:0071492	258_0/258_40-up	cellular response to UV-A	0.00677489	5.57263
GO:0071492	258_0/258_80-up	cellular response to UV-A	0.00594181	7.80169
GO:0071492	258_80/258_120-down	cellular response to UV-A	0.0163504	6.14427
GO:0016162	258_40/258_80-down	cellulose 1,4-beta-cellobiosidase activity	0.042412	11.7831
GO:0030244	258_0/258_40-down	cellulose biosynthetic process	0.0146103	3.01073
GO:0006032	258_0/258_40-up	chitin catabolic process	0.0282101	3.18436
GO:0006032	258_80/258_120-up	chitin catabolic process	0.0308403	3.2088
GO:0006030	258_0/258_40-up	chitin metabolic process	0.0282101	3.18436
GO:0006030	258_80/258_120-up	chitin metabolic process	0.0308403	3.2088
GO:0016168	258_80/258_120-down	chlorophyll binding	5.14e-05	3.40298
GO:0015995	258_0/258_80-up	chlorophyll biosynthetic process	2.86e-06	6.64805
GO:0015995	258_40/258_80-up	chlorophyll biosynthetic process	8.93e-07	4.30886
GO:0015995	258_80/258_120-down	chlorophyll biosynthetic process	2.31e-10	7.33001
GO:0015996	258_0/258_120-up	chlorophyll catabolic process	0.0496672	4.56999
GO:0015996	258_0/258_40-up	chlorophyll catabolic process	0.0375351	6.68716
GO:0015996	258_40/258_80-up	chlorophyll catabolic process	0.0368076	6.14013
GO:0015994	258_0/258_80-up	chlorophyll metabolic process	8.35e-09	7.0056
GO:0015994	258_40/258_80-up	chlorophyll metabolic process	9.26e-09	4.38581
GO:0015994	258_80/258_120-down	chlorophyll metabolic process	1.14e-11	7.02202
GO:0009534	258_0/258_80-up	chloroplast thylakoid	1.71e-13	3.61468
GO:0009534	258_80/258_120-down	chloroplast thylakoid	4.39e-18	3.38161
GO:0009535	258_0/258_80-up	chloroplast thylakoid membrane	2.58e-13	3.7251
GO:0009535	258_80/258_120-down	chloroplast thylakoid membrane	6.24e-18	3.51101
GO:0098807	258_80/258_120-down	chloroplast thylakoid membrane protein complex	0.006613	7.56218
GO:0000785	258_40/258_120-up	chromatin	2.44e-40	3.06955
GO:0000785	258_40/258_80-up	chromatin	7.87e-52	3.25066
GO:0000785	258_0/258_40-down	chromatin	9.77e-157	9.47241
GO:0031497	258_40/258_120-up	chromatin assembly	4.71e-22	4.53162
GO:0031497	258_40/258_80-up	chromatin assembly	8.17e-25	4.29809
GO:0031497	258_0/258_120-down	chromatin assembly	2.91e-13	3.17246
GO:0031497	258_0/258_40-down	chromatin assembly	1.14e-82	14.1096
GO:0006333	258_40/258_120-up	chromatin assembly or disassembly	4.85e-22	4.48676
GO:0006333	258_40/258_80-up	chromatin assembly or disassembly	1.07e-24	4.25553
GO:0006333	258_0/258_120-down	chromatin assembly or disassembly	2.91e-13	3.14105
GO:0006333	258_0/258_40-down	chromatin assembly or disassembly	1.54e-82	13.9699
GO:0003682	258_0/258_40-down	chromatin binding	0.000123051	3.30745
GO:0031490	258_0/258_120-down	chromatin DNA binding	2.21e-06	6.86679
GO:0031490	258_0/258_40-down	chromatin DNA binding	7.02e-07	12.6685
GO:0031490	258_0/258_80-down	chromatin DNA binding	0.000105996	5.8539
GO:0006325	258_0/258_40-down	chromatin organization	1.04e-56	6.66952
GO:0006342	258_0/258_40-down	chromatin silencing	0.000331522	4.3548
GO:0044427	258_0/258_40-down	chromosomal part	5.67e-148	8.00293
GO:0005694	258_0/258_40-down	chromosome	3.88e-142	7.32399
GO:0097240	258_0/258_80-down	chromosome attachment to the nuclear envelope	0.038425	6.89924
GO:0030261	258_40/258_80-up	chromosome condensation	0.00310575	4.38581
GO:0030261	258_0/258_120-down	chromosome condensation	0.0472228	3.2372
GO:0030261	258_0/258_40-down	chromosome condensation	5.09e-09	12.4423
GO:0090220	258_0/258_80-down	chromosome localization to nuclear envelope involved in homologous chromosome segregation	0.038425	6.89924
GO:0051276	258_0/258_40-down	chromosome organization	1.75e-52	4.51366
GO:0070192	258_0/258_40-down	chromosome organization involved in meiotic cell cycle	0.00743685	5.27855
GO:0009800	258_0/258_40-up	cinnamic acid biosynthetic process	2.43e-05	13.3743
GO:0009800	258_40/258_120-down	cinnamic acid biosynthetic process	2.23e-10	21.2158
GO:0009800	258_40/258_80-down	cinnamic acid biosynthetic process	1.89e-08	14.1398
GO:0009803	258_0/258_40-up	cinnamic acid metabolic process	2.43e-05	13.3743
GO:0009803	258_40/258_120-down	cinnamic acid metabolic process	2.23e-10	21.2158
GO:0009803	258_40/258_80-down	cinnamic acid metabolic process	1.89e-08	14.1398
GO:0006101	258_0/258_80-up	citrate metabolic process	0.0104488	3.49655
GO:0016405	258_0/258_40-up	CoA-ligase activity	0.0236147	3.61468
GO:0000778	258_0/258_120-down	condensed nuclear chromosome kinetochore	0.019318	9.06416
GO:0000780	258_0/258_120-down	condensed nuclear chromosome, centromeric region	0.0332165	7.55347
GO:0043682	258_40/258_80-up	copper-transporting ATPase activity	0.0045582	10.2335
GO:0043682	258_80/258_120-down	copper-transporting ATPase activity	0.0299116	12.2885
GO:0048825	258_0/258_80-down	cotyledon development	0.0190992	4.23638
GO:0097472	258_0/258_40-down	cyclin-dependent protein kinase activity	0.0318642	5.80641
GO:0000307	258_0/258_40-down	cyclin-dependent protein kinase holoenzyme complex	0.000374786	6.41761
GO:0004693	258_0/258_40-down	cyclin-dependent protein serine/threonine kinase activity	0.0318642	5.80641
GO:0016538	258_0/258_40-down	cyclin-dependent protein serine/threonine kinase regulator activity	0.000720698	5.16125
GO:0009512	258_0/258_80-up	cytochrome b6f complex	0.0335506	22.2905
GO:0009512	258_40/258_80-up	cytochrome b6f complex	0.0177894	15.3503
GO:0009512	258_80/258_120-down	cytochrome b6f complex	0.010532	24.5771
GO:0003885	258_40/258_120-up	D-arabinono-1,4-lactone oxidase activity	0.00668533	7.35653
GO:0003885	258_80/258_120-up	D-arabinono-1,4-lactone oxidase activity	0.00569417	7.70113
GO:0019213	258_0/258_80-down	deacetylase activity	0.0158061	6.43929
GO:0009704	258_80/258_120-up	de-etiolation	0.00103647	7.48721
GO:0009704	258_40/258_80-down	de-etiolation	0.0463881	3.92772
GO:0032451	258_0/258_80-down	demethylase activity	0.0429809	3.65869
GO:0003886	258_40/258_80-up	DNA (cytosine-5-)-methyltransferase activity	0.00215058	12.2803
GO:0003886	258_0/258_40-down	DNA (cytosine-5-)-methyltransferase activity	0.00238785	20.9031
GO:0003677	258_0/258_40-down	DNA binding	4.48e-97	3.04671
GO:0071103	258_0/258_40-down	DNA conformation change	3.21e-64	8.11306
GO:0003678	258_0/258_40-down	DNA helicase activity	0.00860843	3.52794
GO:0003678	258_80/258_120-down	DNA helicase activity	0.00148236	3.73323
GO:0031570	258_0/258_40-down	DNA integrity checkpoint	0.0185999	5.35976
GO:0006323	258_40/258_120-up	DNA packaging	4.18e-22	4.36646
GO:0006323	258_40/258_80-up	DNA packaging	2.93e-25	4.17359
GO:0006323	258_0/258_40-down	DNA packaging	1.54e-82	13.3253
GO:0044815	258_40/258_120-up	DNA packaging complex	1.56e-52	4.10513
GO:0044815	258_40/258_80-up	DNA packaging complex	2.64e-70	4.35873
GO:0044815	258_0/258_40-down	DNA packaging complex	1.28e-188	12.8417
GO:0070182	258_0/258_40-down	DNA polymerase binding	0.00434515	17.4192
GO:0070182	258_80/258_120-down	DNA polymerase binding	0.00200652	16.3847
GO:0030337	258_0/258_40-down	DNA polymerase processivity factor activity	0.00238785	20.9031
GO:0000076	258_40/258_80-up	DNA replication checkpoint	0.0257333	6.82236
GO:0000076	258_0/258_40-down	DNA replication checkpoint	0.00946897	11.6128
GO:0006270	258_0/258_120-down	DNA replication initiation	0.00225938	3.77673
GO:0006270	258_0/258_40-down	DNA replication initiation	1.64e-05	7.74187
GO:0006270	258_80/258_120-down	DNA replication initiation	1.62e-05	6.82697
GO:0003688	258_80/258_120-down	DNA replication origin binding	0.0411338	6.55389
GO:0009008	258_40/258_80-up	DNA-methyltransferase activity	0.0045582	10.2335
GO:0009008	258_0/258_40-down	DNA-methyltransferase activity	0.00434515	17.4192
GO:0047381	258_0/258_120-up	dodecanoyl-[acyl-carrier-protein] hydrolase activity	1.08e-06	4.04635
GO:0047381	258_0/258_40-up	dodecanoyl-[acyl-carrier-protein] hydrolase activity	3.13e-05	5.10825
GO:0047381	258_80/258_120-up	dodecanoyl-[acyl-carrier-protein] hydrolase activity	1.85e-11	8.98465
GO:0047381	258_40/258_80-down	dodecanoyl-[acyl-carrier-protein] hydrolase activity	2.77e-08	5.52335
GO:0009560	258_40/258_80-down	embryo sac egg cell differentiation	0.0155277	8.83736
GO:0007113	258_0/258_40-down	endomitotic cell cycle	0.0253983	17.4192
GO:1902222	258_0/258_40-up	erythrose 4-phosphate/phosphoenolpyruvate family amino acid catabolic process	0.000476616	7.43018
GO:1902222	258_40/258_120-down	erythrose 4-phosphate/phosphoenolpyruvate family amino acid catabolic process	2.74e-10	14.4058
GO:1902222	258_40/258_80-down	erythrose 4-phosphate/phosphoenolpyruvate family amino acid catabolic process	4.07e-07	8.83736
GO:1902221	258_0/258_40-up	erythrose 4-phosphate/phosphoenolpyruvate family amino acid metabolic process	0.000202449	5.7524
GO:1902221	258_40/258_120-down	erythrose 4-phosphate/phosphoenolpyruvate family amino acid metabolic process	7.87e-10	9.88548
GO:1902221	258_40/258_80-down	erythrose 4-phosphate/phosphoenolpyruvate family amino acid metabolic process	5.63e-06	5.70152
GO:0051303	258_0/258_80-down	establishment of chromosome localization	0.0450786	4.29286
GO:0071963	258_0/258_80-down	establishment or maintenance of cell polarity regulating cell shape	0.017646	5.8539
GO:0019898	258_0/258_80-up	extrinsic component of membrane	8.71e-06	4.33427
GO:0019898	258_80/258_120-down	extrinsic component of membrane	3.75e-08	4.32375
GO:0071949	258_0/258_40-up	FAD binding	4.39e-06	3.47148
GO:0071949	258_0/258_80-up	FAD binding	0.0412369	3.10606
GO:0006635	258_0/258_120-up	fatty acid beta-oxidation	0.00618881	4.89642
GO:0009062	258_0/258_120-up	fatty acid catabolic process	0.00814592	4.56999
GO:0009922	258_0/258_80-down	fatty acid elongase activity	0.0103316	7.15477
GO:0009922	258_40/258_120-down	fatty acid elongase activity	0.00302715	10.4769
GO:0009922	258_40/258_80-down	fatty acid elongase activity	0.00354091	7.85543
GO:0034625	258_40/258_80-down	fatty acid elongation, monounsaturated fatty acid	0.0475863	11.7831
GO:0034626	258_40/258_80-down	fatty acid elongation, polyunsaturated fatty acid	0.0475863	11.7831
GO:0019367	258_40/258_80-down	fatty acid elongation, saturated fatty acid	0.0475863	11.7831
GO:0019368	258_40/258_80-down	fatty acid elongation, unsaturated fatty acid	0.0475863	11.7831
GO:0019395	258_0/258_120-up	fatty acid oxidation	0.00618881	4.89642
GO:0004312	258_0/258_120-up	fatty acid synthase activity	1.45e-06	3.0204
GO:0004312	258_0/258_40-up	fatty acid synthase activity	0.00129992	3.07456
GO:0004312	258_80/258_120-up	fatty acid synthase activity	2.74e-08	5.26686
GO:0004312	258_40/258_80-down	fatty acid synthase activity	9.48e-08	3.86
GO:0010181	258_0/258_40-up	FMN binding	0.000501409	3.47385
GO:0010181	258_80/258_120-up	FMN binding	5.51e-05	4.20062
GO:0046293	258_0/258_120-down	formaldehyde biosynthetic process	0.0155811	11.3302
GO:0046293	258_0/258_80-down	formaldehyde biosynthetic process	0.00840762	12.0737
GO:0046292	258_0/258_120-down	formaldehyde metabolic process	0.0169193	5.03564
GO:0047274	258_80/258_120-up	galactinol-sucrose galactosyltransferase activity	0.00853094	26.9539
GO:0015925	258_0/258_80-up	galactosidase activity	1.95e-06	5.29676
GO:1901072	258_0/258_40-up	glucosamine-containing compound catabolic process	0.0282101	3.18436
GO:1901072	258_80/258_120-up	glucosamine-containing compound catabolic process	0.0308403	3.2088
GO:1901071	258_0/258_40-up	glucosamine-containing compound metabolic process	0.0301182	3.11031
GO:1901071	258_80/258_120-up	glucosamine-containing compound metabolic process	0.0328499	3.13418
GO:0015926	258_0/258_40-up	glucosidase activity	0.000633073	3.14975
GO:0015926	258_0/258_80-up	glucosidase activity	0.000325178	4.60348
GO:0015020	258_40/258_120-down	glucuronosyltransferase activity	0.0124811	6.73516
GO:0006749	258_80/258_120-up	glutathione metabolic process	0.00293192	3.17105
GO:0004364	258_80/258_120-up	glutathione transferase activity	0.00149204	4.14676
GO:0006662	258_0/258_80-up	glycerol ether metabolic process	0.0490561	6.96579
GO:0005978	258_80/258_120-down	glycogen biosynthetic process	0.0435789	6.14427
GO:0046487	258_0/258_40-up	glyoxylate metabolic process	0.0177909	22.2905
GO:0003933	258_0/258_120-up	GTP cyclohydrolase activity	0.0364172	4.08035
GO:0003935	258_0/258_120-up	GTP cyclohydrolase II activity	0.0147391	5.19318
GO:0004407	258_0/258_80-down	histone deacetylase activity	0.033334	8.04912
GO:0031078	258_0/258_80-down	histone deacetylase activity (H3-K14 specific)	0.00958119	12.0737
GO:0032454	258_0/258_80-down	histone demethylase activity (H3-K9 specific)	0.0486517	6.89924
GO:0050667	258_0/258_120-up	homocysteine metabolic process	0.0369396	5.07777
GO:0050667	258_0/258_40-up	homocysteine metabolic process	0.0312646	7.43018
GO:0009092	258_0/258_120-up	homoserine metabolic process	0.0369396	5.07777
GO:0009092	258_0/258_40-up	homoserine metabolic process	0.0312646	7.43018
GO:0042562	258_0/258_40-up	hormone binding	5.58e-08	5.19095
GO:0042562	258_80/258_120-up	hormone binding	0.000179232	4.06155
GO:0042562	258_40/258_120-down	hormone binding	0.00110266	3.55211
GO:0042562	258_40/258_80-down	hormone binding	1.89e-07	4.11603
GO:0018995	258_0/258_40-down	host	9.03e-48	6.27656
GO:0043657	258_0/258_40-down	host cell	9.03e-48	6.27656
GO:0042025	258_0/258_40-down	host cell nucleus	9.03e-48	6.27656
GO:0033643	258_0/258_40-down	host cell part	9.03e-48	6.27656
GO:0033648	258_0/258_40-down	host intracellular membrane-bounded organelle	9.03e-48	6.27656
GO:0033647	258_0/258_40-down	host intracellular organelle	9.03e-48	6.27656
GO:0033646	258_0/258_40-down	host intracellular part	9.03e-48	6.27656
GO:0052716	258_0/258_40-up	hydroquinone:oxygen oxidoreductase activity	9.21e-05	5.73185
GO:0052716	258_40/258_120-down	hydroquinone:oxygen oxidoreductase activity	0.000890116	5.38813
GO:0052716	258_40/258_80-down	hydroquinone:oxygen oxidoreductase activity	1.93e-05	5.04992
GO:0052716	258_80/258_120-down	hydroquinone:oxygen oxidoreductase activity	0.0350589	4.21321
GO:0000107	258_40/258_120-down	imidazoleglycerol-phosphate synthase activity	0.0392427	15.7154
GO:0043864	258_40/258_120-down	indoleacetamide hydrolase activity	0.0392427	15.7154
GO:0009864	258_40/258_80-down	induced systemic resistance, jasmonic acid mediated signaling pathway	0.0367673	3.2731
GO:0043656	258_0/258_40-down	intracellular region of host	9.03e-48	6.27656
GO:0030518	258_0/258_80-down	intracellular steroid hormone receptor signaling pathway	0.038425	6.89924
GO:0019840	258_0/258_40-up	isoprenoid binding	6.3e-09	6.11192
GO:0019840	258_80/258_120-up	isoprenoid binding	0.00102512	3.91267
GO:0019840	258_40/258_120-down	isoprenoid binding	0.00110266	3.80211
GO:0019840	258_40/258_80-down	isoprenoid binding	1.16e-07	4.56122
GO:0009861	258_0/258_120-up	jasmonic acid and ethylene-dependent systemic resistance	0.0231553	3.60789
GO:0009867	258_80/258_120-up	jasmonic acid mediated signaling pathway	2.47e-06	4.27319
GO:0019900	258_0/258_40-down	kinase binding	0.0498353	3.31795
GO:0019207	258_0/258_40-down	kinase regulator activity	8.68e-05	4.67345
GO:0051002	258_0/258_80-up	ligase activity, forming nitrogen-metal bonds	0.000328139	14.8604
GO:0051002	258_40/258_80-up	ligase activity, forming nitrogen-metal bonds	0.000145728	10.2335
GO:0051002	258_80/258_120-down	ligase activity, forming nitrogen-metal bonds	2.34e-05	16.3847
GO:0051003	258_0/258_80-up	ligase activity, forming nitrogen-metal bonds, forming coordination complexes	0.000328139	14.8604
GO:0051003	258_40/258_80-up	ligase activity, forming nitrogen-metal bonds, forming coordination complexes	0.000145728	10.2335
GO:0051003	258_80/258_120-down	ligase activity, forming nitrogen-metal bonds, forming coordination complexes	2.34e-05	16.3847
GO:0009807	258_0/258_120-up	lignan biosynthetic process	0.0496672	6.85499
GO:0009807	258_0/258_40-up	lignan biosynthetic process	0.00023091	17.8324
GO:0009807	258_80/258_120-up	lignan biosynthetic process	0.0476391	10.7816
GO:0009806	258_0/258_120-up	lignan metabolic process	0.0496672	6.85499
GO:0009806	258_0/258_40-up	lignan metabolic process	0.00023091	17.8324
GO:0009806	258_80/258_120-up	lignan metabolic process	0.0476391	10.7816
GO:0046274	258_0/258_40-up	lignin catabolic process	8.44e-05	5.73185
GO:0046274	258_40/258_120-down	lignin catabolic process	0.000854915	5.38813
GO:0046274	258_40/258_80-down	lignin catabolic process	1.61e-05	5.04992
GO:0046274	258_80/258_120-down	lignin catabolic process	0.0278917	4.21321
GO:0009808	258_0/258_40-up	lignin metabolic process	4.35e-05	4.80776
GO:0009808	258_40/258_120-down	lignin metabolic process	0.00883584	3.69774
GO:0009808	258_40/258_80-down	lignin metabolic process	8.03e-05	3.81219
GO:0009808	258_80/258_120-down	lignin metabolic process	0.011102	3.85523
GO:0034440	258_0/258_120-up	lipid oxidation	0.000245576	4.39423
GO:0034440	258_0/258_40-up	lipid oxidation	0.00333716	5.14397
GO:0034440	258_80/258_120-up	lipid oxidation	0.0318242	4.14676
GO:0005811	258_0/258_40-up	lipid particle	0.0281306	3.61468
GO:0006559	258_0/258_40-up	L-phenylalanine catabolic process	0.000476616	7.43018
GO:0006559	258_40/258_120-down	L-phenylalanine catabolic process	2.74e-10	14.4058
GO:0006559	258_40/258_80-down	L-phenylalanine catabolic process	4.07e-07	8.83736
GO:0006558	258_0/258_40-up	L-phenylalanine metabolic process	0.000202449	5.7524
GO:0006558	258_40/258_120-down	L-phenylalanine metabolic process	7.87e-10	9.88548
GO:0006558	258_40/258_80-down	L-phenylalanine metabolic process	5.63e-06	5.70152
GO:0016851	258_0/258_80-up	magnesium chelatase activity	0.000328139	14.8604
GO:0016851	258_40/258_80-up	magnesium chelatase activity	0.000145728	10.2335
GO:0016851	258_80/258_120-down	magnesium chelatase activity	2.34e-05	16.3847
GO:0015095	258_0/258_120-up	magnesium ion transmembrane transporter activity	0.0270427	4.39423
GO:0007140	258_0/258_40-down	male meiosis	0.0176534	8.70961
GO:0007142	258_0/258_40-down	male meiosis II	0.000728257	26.1288
GO:0042555	258_0/258_120-down	MCM complex	0.000386809	5.03564
GO:0042555	258_0/258_40-down	MCM complex	1.59e-05	10.1612
GO:0042555	258_80/258_120-down	MCM complex	5.31e-07	9.21641
GO:0007135	258_0/258_120-down	meiosis II	0.000101336	8.1345
GO:0007135	258_0/258_40-down	meiosis II	1.08e-07	18.7592
GO:0070197	258_0/258_80-down	meiotic attachment of telomere to nuclear envelope	0.038425	6.89924
GO:0045132	258_0/258_40-down	meiotic chromosome segregation	0.0146103	4.3548
GO:0007126	258_0/258_40-down	meiotic nuclear division	4.29e-05	4.3548
GO:0045144	258_0/258_120-down	meiotic sister chromatid segregation	0.0299636	9.06416
GO:0045144	258_0/258_40-down	meiotic sister chromatid segregation	0.0380826	13.9354
GO:0045141	258_0/258_80-down	meiotic telomere clustering	0.038425	6.89924
GO:0044821	258_0/258_80-down	meiotic telomere tethering at nuclear periphery	0.038425	6.89924
GO:0008237	258_0/258_80-up	metallopeptidase activity	0.00918855	3.02861
GO:0008017	258_0/258_40-down	microtubule binding	1.97e-08	3.64419
GO:0003777	258_0/258_40-down	microtubule motor activity	1.13e-05	3.79194
GO:0007018	258_0/258_40-down	microtubule-based movement	1.47e-06	3.6113
GO:0051787	258_0/258_80-down	misfolded protein binding	0.00400571	5.08365
GO:0005742	258_0/258_120-down	mitochondrial outer membrane translocase complex	0.0332165	7.55347
GO:0005742	258_0/258_80-down	mitochondrial outer membrane translocase complex	0.0256245	8.04912
GO:0034551	258_40/258_80-down	mitochondrial respiratory chain complex III assembly	0.0475863	11.7831
GO:0097033	258_40/258_80-down	mitochondrial respiratory chain complex III biogenesis	0.0475863	11.7831
GO:0001401	258_0/258_80-down	mitochondrial sorting and assembly machinery complex	0.0256245	8.04912
GO:0044772	258_0/258_40-down	mitotic cell cycle phase transition	0.00010039	3.95075
GO:0007094	258_0/258_40-down	mitotic spindle assembly checkpoint	0.0146103	5.80641
GO:0071174	258_0/258_40-down	mitotic spindle checkpoint	0.0146103	5.80641
GO:0033293	258_0/258_40-up	monocarboxylic acid binding	1.83e-08	5.21077
GO:0033293	258_80/258_120-up	monocarboxylic acid binding	0.00386007	3.15046
GO:0033293	258_40/258_120-down	monocarboxylic acid binding	0.00132456	3.36758
GO:0033293	258_40/258_80-down	monocarboxylic acid binding	1.94e-06	3.67267
GO:0072329	258_0/258_120-up	monocarboxylic acid catabolic process	0.00618881	3.51538
GO:0012511	258_0/258_120-up	monolayer-surrounded lipid storage body	0.00387727	5.27307
GO:0012511	258_0/258_40-up	monolayer-surrounded lipid storage body	0.00106245	8.57328
GO:0005451	258_0/258_120-up	monovalent cation:proton antiporter activity	0.0487805	3.80833
GO:0005366	258_0/258_40-up	myo-inositol:proton symporter activity	0.0356835	14.8604
GO:0031035	258_40/258_80-down	myosin filament disassembly	0.023237	7.57488
GO:0016905	258_40/258_80-down	myosin heavy chain kinase activity	0.0199484	7.57488
GO:0031037	258_40/258_80-down	myosin II filament disassembly	0.023237	7.57488
GO:0031038	258_40/258_80-down	myosin II filament organization	0.023237	7.57488
GO:0016295	258_0/258_120-up	myristoyl-[acyl-carrier-protein] hydrolase activity	1.08e-06	4.04635
GO:0016295	258_0/258_40-up	myristoyl-[acyl-carrier-protein] hydrolase activity	3.13e-05	5.10825
GO:0016295	258_80/258_120-up	myristoyl-[acyl-carrier-protein] hydrolase activity	1.85e-11	8.98465
GO:0016295	258_40/258_80-down	myristoyl-[acyl-carrier-protein] hydrolase activity	2.77e-08	5.52335
GO:0003955	258_0/258_120-up	NAD(P)H dehydrogenase (quinone) activity	0.0187334	6.52856
GO:0010598	258_0/258_80-up	NAD(P)H dehydrogenase complex (plastoquinone)	0.0184959	8.91621
GO:0010598	258_40/258_80-up	NAD(P)H dehydrogenase complex (plastoquinone)	0.00880585	6.14013
GO:0010598	258_0/258_40-down	NAD(P)H dehydrogenase complex (plastoquinone)	0.0123652	10.4515
GO:0010598	258_80/258_120-down	NAD(P)H dehydrogenase complex (plastoquinone)	0.00217711	9.83083
GO:0010275	258_40/258_80-up	NAD(P)H dehydrogenase complex assembly	0.0405992	9.21019
GO:0017136	258_0/258_80-down	NAD-dependent histone deacetylase activity	0.00958119	12.0737
GO:0032041	258_0/258_80-down	NAD-dependent histone deacetylase activity (H3-K14 specific)	0.00958119	12.0737
GO:0034979	258_0/258_80-down	NAD-dependent protein deacetylase activity	0.0190537	9.65894
GO:0032780	258_80/258_120-up	negative regulation of ATPase activity	0.00847959	26.9539
GO:1901988	258_0/258_40-down	negative regulation of cell cycle phase transition	0.0104321	4.83867
GO:1903363	258_0/258_40-down	negative regulation of cellular protein catabolic process	0.0259707	4.8053
GO:1903309	258_40/258_80-up	negative regulation of chromatin modification	0.0218427	3.58174
GO:1903309	258_0/258_120-down	negative regulation of chromatin modification	0.0155811	3.52495
GO:1903309	258_0/258_40-down	negative regulation of chromatin modification	2.24e-07	10.4515
GO:0031936	258_40/258_80-up	negative regulation of chromatin silencing	0.0152756	4.6051
GO:0031936	258_0/258_120-down	negative regulation of chromatin silencing	0.011192	4.53208
GO:0031936	258_0/258_40-down	negative regulation of chromatin silencing	1.33e-07	13.9354
GO:2001251	258_0/258_40-down	negative regulation of chromosome organization	9.58e-05	3.33014
GO:0051053	258_0/258_40-down	negative regulation of DNA metabolic process	1.65e-05	6.3989
GO:0045910	258_0/258_120-down	negative regulation of DNA recombination	0.0403842	3.3571
GO:0045910	258_0/258_40-down	negative regulation of DNA recombination	1.68e-06	10.3225
GO:0045814	258_0/258_40-down	negative regulation of gene expression, epigenetic	0.000628282	3.96894
GO:0060969	258_40/258_80-up	negative regulation of gene silencing	0.0188854	4.38581
GO:0060969	258_0/258_120-down	negative regulation of gene silencing	0.0135833	4.31627
GO:0060969	258_0/258_40-down	negative regulation of gene silencing	1.96e-07	13.2718
GO:0060969	258_0/258_80-down	negative regulation of gene silencing	0.0285152	3.83291
GO:0009938	258_0/258_120-down	negative regulation of gibberellic acid mediated signaling pathway	0.0127321	7.55347
GO:1900056	258_40/258_80-down	negative regulation of leaf senescence	0.032979	6.62802
GO:0051352	258_0/258_40-down	negative regulation of ligase activity	0.000478988	7.20795
GO:1902100	258_0/258_40-down	negative regulation of metaphase/anaphase transition of cell cycle	0.0146103	5.80641
GO:1901991	258_0/258_40-down	negative regulation of mitotic cell cycle phase transition	0.048022	3.98154
GO:0045841	258_0/258_40-down	negative regulation of mitotic metaphase/anaphase transition	0.0146103	5.80641
GO:2000816	258_0/258_40-down	negative regulation of mitotic sister chromatid separation	0.0146103	5.80641
GO:0034051	258_0/258_120-up	negative regulation of plant-type hypersensitive response	0.0496672	6.85499
GO:1901799	258_0/258_40-down	negative regulation of proteasomal protein catabolic process	0.0259707	4.8053
GO:0032435	258_0/258_40-down	negative regulation of proteasomal ubiquitin-dependent protein catabolic process	0.023945	4.97692
GO:0042177	258_0/258_40-down	negative regulation of protein catabolic process	0.0259707	4.8053
GO:1903321	258_0/258_40-down	negative regulation of protein modification by small protein conjugation or removal	0.00076372	6.53221
GO:0031400	258_0/258_40-down	negative regulation of protein modification process	0.00142449	3.98154
GO:0031397	258_0/258_40-down	negative regulation of protein ubiquitination	0.00076372	6.53221
GO:1903051	258_0/258_40-down	negative regulation of proteolysis involved in cellular protein catabolic process	0.0259707	4.8053
GO:0080148	258_80/258_120-up	negative regulation of response to water deprivation	0.000309345	9.62641
GO:0010187	258_0/258_120-down	negative regulation of seed germination	0.0437133	3.97551
GO:0051348	258_0/258_40-down	negative regulation of transferase activity	0.00182796	5.50081
GO:1904667	258_0/258_40-down	negative regulation of ubiquitin protein ligase activity	0.000478988	7.20795
GO:0051436	258_0/258_40-down	negative regulation of ubiquitin-protein ligase activity involved in mitotic cell cycle	0.0146103	5.80641
GO:0051444	258_0/258_40-down	negative regulation of ubiquitin-protein transferase activity	0.000478988	7.20795
[truncated: 371 more rows]

[truncated: 8 more sheets: TableS11, Table S12, Table S13, Table S14, Table S15, Table S16, Table S17, Table S18]
